# Supplementary material for: The Evolution of Phenotypic Plasticity in Response to Temperature Stress
Source: Genome Biol Evol. 2020 Oct 6;12(12):2429–40. doi: 10.1093/gbe/evaa206 (PMC7846148; doi:10.1093/gbe/evaa206)
Supplement: evaa206_Supplementary_Data [file evaa206_supplementary_data.zip]

Archive with 15 entries (15 files):
- FigS1.jpg
- FigS2.jpg
- FigS3.jpg
- FigS4.jpg
- FigS5.jpg
- FigS6.jpg
- Mallard_Supporting_Information_Legends.docx
- Suplementary_File_1.pdf
- Suplementary_File_2.pdf
- TableS1.xlsx
- TableS2.txt
- TableS3.xlsx
- TableS4.xlsx
- TableS5.xlsx
- TableS6.xlsx
