# Supplementary material for: The Evolution of Phenotypic Plasticity in Response to Temperature Stress
Source: Genome Biol Evol. 2020 Oct 6;12(12):2429–40. doi: 10.1093/gbe/evaa206 (PMC7846148; doi:10.1093/gbe/evaa206)
Supplement: evaa206_Supplementary_Data [file evaa206_supplementary_data.zip › TableS1.xlsx]

## Sheet: Caption
Table S1
This file contains three table listing :
1. The list of differentially expressed genes in the ancestral populations when contrasting the two environments (15°C and 23°C). The different columns give the FBgn gene number, its symbol, the log2 fold change and the associated p-value computed by the LRT test (see Methods)
2. The list of gene ontologies (GO) significantly enriched when contrasting the genes down-regulated in the ancestral populations when measured at 15°C and 23°C. GO terms are split by processes, functions and components
3. The list of gene ontologies (GO) significantly enriched when contrasting the genes up-regulated in the ancestral populations when measured at 15°C and 23°C. GO terms are split by processes, functions and components

## Sheet: Ancestral plasticity
FBgn	Symbol	logFC (23/15)	P
FBgn0036601	CG13063	-6.82083420021299	6.19505302098647e-21
FBgn0039472	CG17192	-6.68979399421222	7.11720186593532e-42
FBgn0020765	Acp65Aa	-6.00968096567299	1.22011578264059e-32
FBgn0028544	Vajk3	-5.67000138415184	7.86503556978123e-39
FBgn0032538	Vajk2	-5.43953560898523	3.23208347336106e-65
FBgn0033308	CG8736	-5.39204167603338	8.53738721552739e-45
FBgn0000639	Fbp1	-5.33343706519438	4.48432483239087e-13
FBgn0014454	Acp1	-5.23006045933758	9.91642815879225e-31
FBgn0035281	Cpr62Bc	-5.22974552531429	4.20396613548296e-48
FBgn0038819	Cpr92F	-5.08069449467417	2.44884482386372e-30
FBgn0039480	Cpr97Ea	-4.83370602845445	2.54462375843851e-39
FBgn0031470	CG18557	-4.50673080706896	7.70836816123086e-26
FBgn0039805	Cpr100A	-4.42252255841136	2.11313435069422e-38
FBgn0002563	Lsp1beta	-4.29124817319293	1.03209673955474e-14
FBgn0036985	zye	-4.23983662586131	7.32971186262333e-27
FBgn0030836	CG8664	-4.0720471685291	3.30858227528888e-37
FBgn0031940	CG7214	-4.0505198107023	1.02799818365087e-24
FBgn0004577	Pxd	-4.00436946428458	1.33915310257847e-47
FBgn0034856	yellow-d2	-3.98731965323212	3.20846237440457e-49
FBgn0002562	Lsp1alpha	-3.97209248146569	3.61028191730683e-13
FBgn0004034	y	-3.95184492577666	2.23387966706606e-17
FBgn0033097	Zip42C.2	-3.71111336187284	9.59478358562494e-19
FBgn0025835	CG17707	-3.61722140757036	3.0750315135844e-25
FBgn0030539	CG1368	-3.61090653422226	2.86153874252009e-14
FBgn0035022	CG11413	-3.55893385663455	2.38929178803091e-49
FBgn0034974	CG16786	-3.55540130826892	8.76684291984534e-40
FBgn0033728	Cpr49Ae	-3.44919834558197	1.84330623514125e-33
dsim_PG00006	-	-3.43069858984133	8.30194932460587e-07
FBgn0033597	Cpr47Ea	-3.38283770148729	4.8264754123238e-46
FBgn0038511	cysu	-3.30163667045311	1.70020380253849e-30
FBgn0053462	CG33462	-3.23028506054176	2.473659472392e-07
FBgn0034624	CG17974	-3.12126701282952	1.09505283416119e-34
FBgn0039476	CG6271	-3.11102585916042	6.85983118891336e-30
FBgn0031942	CG7203	-3.10834053607026	4.32813519894158e-16
FBgn0039471	CG6295	-3.09323218022387	4.09635139295134e-38
FBgn0001311	kkv	-3.08595867850962	1.90664536037751e-43
FBgn0039592	CG14062	-3.07027212672171	8.59287883650047e-05
FBgn0035398	Cht7	-3.01241250931012	6.2650865481951e-77
FBgn0034391	CG15080	-3.00445484606665	3.03738498921632e-26
FBgn0261341	verm	-2.98460013807775	3.00171593426956e-36
FBgn0036881	Cpr76Bd	-2.93066578884911	4.91809105583289e-45
FBgn0039481	Cpr97Eb	-2.91773067451272	1.70379576414281e-46
FBgn0031097	obst-A	-2.87418191716851	1.28886347889142e-36
FBgn0034318	CG14500	-2.86407454659539	1.13921258569649e-23
FBgn0039474	CG6283	-2.86127172539204	1.01255635592324e-35
FBgn0003089	pip	-2.85268512911003	3.06310426508077e-31
FBgn0035844	CG13676	-2.83939975662901	1.62001506191036e-55
FBgn0036602	CG13042	-2.76106373025669	1.64243314970802e-17
FBgn0024989	CG3777	-2.69956183482206	4.19996327231952e-26
FBgn0085356	CG34327	-2.69054467265187	2.20124938726862e-25
FBgn0014396	tim	-2.67304913434746	1.21133026371834e-105
FBgn0046875	Obp83g	-2.66928971019382	4.76946156681017e-26
FBgn0260653	serp	-2.65862301076462	1.62747740951049e-36
FBgn0037753	CG12947	-2.65163220163217	2.51360979883324e-23
FBgn0033668	exp	-2.63654244311534	4.85437660643677e-35
FBgn0263132	Cht6	-2.61375716710889	6.28067212994487e-29
FBgn0039475	CG6277	-2.57619412644978	5.36853166711354e-22
FBgn0040531	CG11741	-2.57130583216771	1.01052996075546e-20
dsim_PG00066	-	-2.55394248055891	5.02023153414929e-20
FBgn0052499	Cda4	-2.54147951912955	5.29027080502624e-38
FBgn0037996	CG4830	-2.54134202924644	1.91273894866241e-26
FBgn0040261	Ugt37E1	-2.4636910258509	3.47843036226454e-14
FBgn0042201	Nplp3	-2.41891088336497	1.74693147942017e-19
FBgn0031248	CG11912	-2.4077076483344	2.94950685919932e-14
FBgn0024897	b6	-2.40604763909979	7.0194807731186e-16
FBgn0260011	NimC4	-2.39797595688619	4.73958328702547e-10
FBgn0039161	CG13606	-2.39315155652652	1.2223758904082e-51
FBgn0034582	Cht9	-2.3921307782732	8.37879658964224e-33
FBgn0037783	Npc2c	-2.35841402259908	2.31977614114951e-07
FBgn0038714	Cpr92A	-2.35292314635067	4.6524908006117e-15
FBgn0032067	LManIV	-2.34670250948603	1.70062974471615e-20
FBgn0010043	GstD7	-2.33080083557303	8.31077135541578e-15
FBgn0000047	Act88F	-2.3044331053155	3.55921899198606e-19
FBgn0032809	CG13078	-2.30165332758354	2.54211479389949e-14
dsim_PG00011	-	-2.28868375287273	9.2302825986671e-05
FBgn0051973	Cda5	-2.26778022595376	3.54322549432318e-59
FBgn0052029	Cpr66D	-2.24794914599581	2.27306856382257e-09
FBgn0052751	CG32751	-2.21673249347872	4.22719410982165e-21
FBgn0034030	CG8192	-2.17392123464564	3.61765507993224e-20
FBgn0011555	thetaTry	-2.16609633177681	4.16391216637675e-23
FBgn0038945	CG5386	-2.15834904308017	7.2982229900333e-16
FBgn0035427	ckd	-2.15378276368253	3.67133304215408e-15
FBgn0030562	CG9400	-2.15067598789056	9.29443457002923e-46
FBgn0038083	Ugt37A3	-2.14866685171963	1.76921097691351e-15
FBgn0034253	CG10936	-2.13582304277377	5.54087085481574e-65
FBgn0052816	CG32816	-2.11463405310961	4.11611562443079e-20
FBgn0002869	MtnB	-2.10025073421198	4.51508363106856e-10
FBgn0030837	CG8661	-2.09149598696546	1.18410384725908e-26
FBgn0250833	CG34461	-2.08218553034	1.01469060961622e-16
FBgn0002564	Lsp1gamma	-2.07811119470268	1.79744888746421e-08
FBgn0036597	CG4962	-2.04697033821776	1.68846899471035e-53
FBgn0043043	Desat2	-2.04561369063601	9.80934079487481e-17
FBgn0030595	CG14406	-2.0390022816492	8.44782608556301e-15
FBgn0034766	Obp59a	-2.03784127562116	0.000173302357608669
dsim_PG00244	-	-1.99590679198834	5.14155890246377e-16
FBgn0033869	Cpr50Cb	-1.995643005857	1.15093282647617e-15
FBgn0003358	Jon99Ci	-1.98903350696577	2.26176184562512e-31
FBgn0026077	Gasp	-1.98896886810268	1.30273468930307e-33
FBgn0259223	CG42323	-1.97094598394357	2.76062710341226e-09
FBgn0051028	CG31028	-1.97043441618029	2.27718589497047e-33
FBgn0036044	Zasp67	-1.93565901394173	1.42991917574759e-10
FBgn0039728	CG7896	-1.9325564322222	2.20685277950572e-20
FBgn0040096	lectin-33A	-1.92549165584765	8.58592489236927e-09
FBgn0259247	stw	-1.91284632852767	5.48801941182341e-49
FBgn0050272	MFS1	-1.89429350283428	4.41353898365099e-14
FBgn0032585	Nepl8	-1.89326231084287	4.40144772998717e-10
FBgn0039804	CG15544	-1.88152693874839	4.23476184939377e-23
FBgn0038629	CG14304	-1.88001827675774	1.04168856238143e-16
FBgn0034182	SmydA-7	-1.87323953442121	4.39759558103119e-38
FBgn0035280	Cpr62Bb	-1.86959640713001	7.60210461535953e-40
FBgn0035667	Jon65Ai	-1.86754518870698	4.48851075726425e-11
FBgn0033667	reb	-1.86527867975929	2.73795671177817e-19
FBgn0022770	Peritrophin-A	-1.85646796953629	5.68002929052233e-34
FBgn0038290	CG6912	-1.83150849145677	2.24553752921929e-21
FBgn0000658	fj	-1.8288089556391	2.70501358780309e-27
FBgn0035620	Alp9	-1.82834579926823	5.58877595876862e-22
FBgn0039798	CG11313	-1.80626484097439	0.000285027946065095
FBgn0005633	fln	-1.80364996484531	6.71038934043451e-11
FBgn0262607	CG43133	-1.79496412838886	7.0462456088627e-06
FBgn0038613	Vha100-4	-1.77492565703704	7.40222378581047e-37
FBgn0002939	ninaD	-1.77033654994475	1.0784258371631e-49
FBgn0025686	Amnionless	-1.76588687055734	6.96527990081336e-10
FBgn0035619	Alp10	-1.75737365148934	4.51430682284998e-21
FBgn0259973	Sfp79B	-1.7491214668039	2.6870215595559e-06
FBgn0031805	Nepl4	-1.74631386375858	3.44637625065655e-14
FBgn0034942	CG13566	-1.73996237567041	4.55087971726858e-26
FBgn0039239	CG13641	-1.72892235204893	2.40751834844245e-12
dsim_PG00132	-	-1.72737414526209	1.06085323964798e-19
FBgn0028948	CG15253	-1.72104931710575	7.48906884801208e-09
FBgn0033731	Cpr49Ah	-1.7186131103668	0.000236188717734161
FBgn0261987	Pxt	-1.69918019030708	1.6434648618287e-11
FBgn0002773	Mlc2	-1.68952338175493	3.17513475087983e-25
FBgn0029573	CG14770	-1.68711985793407	2.13321632101439e-19
FBgn0058198	CG40198	-1.68684670774218	8.08289804576157e-09
FBgn0004777	Ccp84Ag	-1.68546526316224	1.55250313245612e-09
FBgn0031678	Nepl3	-1.67452098460227	1.23439798922022e-15
FBgn0039719	CG15515	-1.66249820733112	5.14609601528666e-25
FBgn0036656	CG13026	-1.65809749845333	4.90613987488816e-19
FBgn0039091	CG10182	-1.65213544309211	2.29039699894949e-07
FBgn0035636	Cralbp	-1.63918087365987	3.40741734267019e-17
FBgn0261269	conv	-1.63504263228326	6.1027142441612e-49
FBgn0004649	yl	-1.62660509204174	7.92594715324822e-07
FBgn0037165	CG11437	-1.62112327518285	1.07211826540706e-07
FBgn0052072	Elo68alpha	-1.61995811277718	5.23173360275766e-22
FBgn0031926	CG6739	-1.61765537134342	5.15637310546333e-32
FBgn0031471	CG3117	-1.61483268744519	2.96002306848969e-17
FBgn0003068	per	-1.61304988713801	9.92106571841652e-29
FBgn0031879	uif	-1.60527981806706	7.68313196861322e-19
FBgn0037635	CG9837	-1.60425005060977	2.43266900269446e-26
FBgn0035741	BBS1	-1.59480124614375	6.74712152142958e-17
FBgn0032066	LManIII	-1.58404383611097	1.2000193617287e-06
FBgn0032068	LManV	-1.58056098265883	2.13808949291916e-13
FBgn0003388	shd	-1.57328219158641	2.0773797754634e-08
FBgn0002592	E(spl)m2-BFM	-1.55978615792228	6.5407276831499e-10
FBgn0030262	Vago	-1.55381455482079	3.20707412849663e-31
FBgn0262717	Skeletor	-1.55142832271623	5.50571422084864e-20
FBgn0032535	Ance-2	-1.54915448419933	1.04619324341941e-05
FBgn0000299	Col4a1	-1.53816211527193	1.04812534832663e-23
FBgn0030592	CG9514	-1.53713801994206	4.80100191658407e-19
FBgn0028939	NimC2	-1.53412926403035	5.00912695144058e-14
FBgn0039761	CG18404	-1.52520930347174	6.11166180086561e-14
FBgn0053296	CG33296	-1.52062364978753	3.6170388861785e-10
FBgn0039470	CG6296	-1.51270969885614	2.22004769164423e-12
FBgn0036612	CG4998	-1.49424663321636	1.14148281980243e-06
FBgn0035813	CG8492	-1.49395125383119	1.93015448506273e-07
FBgn0038652	CG7720	-1.47842606858171	2.61636741032248e-38
FBgn0020906	Jon25Bi	-1.47450213612154	1.35088717793359e-12
FBgn0030001	cyr	-1.47135072425773	6.11988733231094e-13
FBgn0036628	CG44836	-1.47058281264218	9.29747501101429e-06
FBgn0262029	d	-1.46150279915757	2.76575364020603e-12
FBgn0053978	CG33978	-1.45662812200377	1.23316123121515e-17
FBgn0038214	CG9616	-1.4266004047097	3.42218392856361e-08
FBgn0083141	Spn28B	-1.42576146966849	1.98560083565702e-15
FBgn0036750	CG6034	-1.42501446705786	1.328610702153e-07
FBgn0033949	Had2	-1.42392796612323	1.095476451022e-14
FBgn0035089	Phk-3	-1.399870015064	2.00746426687432e-30
FBgn0034136	DAT	-1.3988587076426	5.41495010206314e-20
FBgn0051105	ppk22	-1.38559518185965	8.07661233531821e-06
FBgn0261534	l(2)34Fc	-1.38508663954602	5.68648276836497e-21
FBgn0002772	Mlc1	-1.38358876816987	3.49351318648813e-20
FBgn0035040	CG4741	-1.38238187392491	1.39570265333672e-22
FBgn0040900	CG17777	-1.37891399348066	3.93245831553047e-18
FBgn0000497	ds	-1.37506998704872	7.82128082030962e-30
FBgn0053509	CG33509	-1.37338582514367	1.37534467538475e-16
FBgn0250871	pot	-1.37113773299733	9.1856594947272e-28
FBgn0031542	CG15414	-1.36337441056715	1.31620831810115e-06
FBgn0039078	CG4374	-1.36335404363281	3.33061972868454e-06
FBgn0051792	CG31792	-1.36331243875273	0.000134304434766427
dsim_PG00114	-	-1.36076742543168	1.77748026246099e-16
FBgn0016075	vkg	-1.34742466897623	4.98757303318416e-22
FBgn0033730	Cpr49Ag	-1.3446408266083	5.3360848785656e-15
FBgn0035666	Jon65Aii	-1.34308030413231	4.50174996119973e-10
FBgn0015586	Acp76A	-1.33862409314911	1.30271857933334e-19
FBgn0051324	CG31324	-1.33727605115352	3.92016323409592e-29
FBgn0035718	CG14820	-1.3345687364419	8.9963521737936e-09
FBgn0032803	CG13082	-1.3307550548389	1.00779243011829e-17
FBgn0052702	Cubn	-1.32860248456053	1.37273357045821e-13
FBgn0053281	CG33281	-1.32812402949869	2.20784454000319e-18
FBgn0034861	CG9815	-1.32618828485736	2.19388015067432e-14
FBgn0037503	CG14598	-1.32537372356029	2.12468425106318e-05
FBgn0036587	CG4950	-1.32069503546295	3.56474320296993e-17
FBgn0263321	CG43402	-1.311919690839	9.83817395886709e-10
FBgn0051259	CG31259	-1.31185775469584	1.70336133652629e-06
FBgn0027600	obst-B	-1.31054276717706	8.56427643384273e-25
FBgn0038339	CG6118	-1.30822835282262	6.0015594275602e-05
FBgn0265267	CG18258	-1.30414917395154	5.50841601037394e-20
FBgn0033110	CG9447	-1.30225079144987	3.61348067557041e-05
FBgn0036094	CG14153	-1.30128682964159	4.38335033948829e-15
FBgn0036952	CG6933	-1.29918638721602	5.84818765965279e-06
FBgn0041607	AsnS	-1.2932717724416	1.23586395307414e-12
FBgn0040255	Ugt35E2	-1.28873712387296	2.19953398879708e-12
FBgn0000045	Act79B	-1.28417011320986	1.82566212691633e-16
FBgn0031775	CG9150	-1.28159917900492	3.50204586384469e-15
FBgn0001321	knk	-1.27050956283622	3.2035157511544e-18
FBgn0051446	CG31446	-1.27049723097467	1.10487947551317e-12
FBgn0264695	Mhc	-1.26925605531647	7.06436557733821e-15
FBgn0250907	Cht10	-1.26855167092267	3.78760539427669e-09
FBgn0039053	CG6738	-1.26178890314292	2.54734406443337e-10
FBgn0259192	CG42296	-1.26011570930162	4.60980612701799e-11
FBgn0032685	CG10211	-1.25918827523087	9.97882283877366e-22
dsim_PG00240	-	-1.25901587108707	2.82322853658693e-12
FBgn0038972	CG7054	-1.25811579237627	2.5496175252985e-21
FBgn0031959	spz3	-1.25549859589952	3.02276081874721e-15
FBgn0263761	CG43678	-1.25324942994112	7.54771772908305e-06
FBgn0031930	CG7025	-1.24830945416961	4.85068080688296e-12
FBgn0031629	slf	-1.24760837585708	5.18506599684997e-29
FBgn0038415	CG17929	-1.24356437820236	4.98256120870169e-10
FBgn0051821	CG31821	-1.23411567010561	4.53349384427747e-20
FBgn0265045	Strn-Mlck	-1.23224157894475	1.46579496402666e-15
FBgn0035623	mthl2	-1.23070910713751	1.96538542134518e-07
FBgn0038126	CG8483	-1.22870964940921	4.69590377770831e-11
FBgn0038820	CG4000	-1.2157783394133	6.21653652315668e-13
FBgn0033917	SmydA-1	-1.21573482519499	8.14603445581855e-25
dsim_PG00049	-	-1.21483958190515	1.78706495104034e-07
FBgn0035131	mthl9	-1.21195024634446	7.03012787434594e-18
FBgn0011294	a5	-1.21170116277973	0.0132812551963123
FBgn0034076	Jhedup	-1.21112247004153	0.0152884278825351
FBgn0033778	Balat	-1.21016909367164	7.83955621585586e-06
FBgn0033048	CG7881	-1.20914679459455	1.34098013451685e-32
FBgn0085280	CG34251	-1.20548366358441	0.00152142708428915
FBgn0036023	CG18179	-1.20540686288803	0.000662239494409291
FBgn0003162	Pu	-1.20174324427355	1.68545521690008e-27
FBgn0050062	CG30062	-1.19920487470731	2.32098823041923e-06
FBgn0038732	CG11391	-1.19077795148567	0.0144328426614308
FBgn0039686	CG15506	-1.19050451952499	6.8932323913346e-09
FBgn0033115	Spn42De	-1.19036722062736	2.61587114967185e-21
FBgn0037217	CG14636	-1.18750620402301	1.92503823468919e-07
FBgn0040637	CG11458	-1.18531058219229	0.000305805274366053
FBgn0028573	prc	-1.17991299791099	9.70448101160081e-16
FBgn0053093	CG33093	-1.17936364291802	8.52825235605912e-07
FBgn0040959	Peritrophin-15a	-1.17813285464754	3.21799175191472e-06
FBgn0086365	Orct2	-1.17719126245655	3.01389010004044e-22
FBgn0039807	CG15546	-1.17052378326318	5.15790780459705e-20
FBgn0035544	CG15021	-1.16965394700755	6.39627446390104e-18
FBgn0053530	Acp53C14c	-1.16903382525602	3.90554922992313e-13
FBgn0031692	TpnC25D	-1.16733017139627	1.29688624030213e-25
FBgn0262004	CG42822	-1.15973533739689	1.55459853556995e-14
FBgn0011559	Acp36DE	-1.15557572938942	4.55537777007774e-18
FBgn0038309	Amt	-1.15204757586273	0.00800529258394519
FBgn0038422	CG14880	-1.14696777535122	2.42516557101423e-23
FBgn0034768	Obp58b	-1.14678230115598	3.87815904032444e-19
FBgn0038977	CG5376	-1.14629741970663	2.72518862096274e-20
FBgn0016076	vri	-1.14542050820328	4.77356584311128e-16
FBgn0015035	Cyp4e3	-1.14434977607828	5.7675013703944e-11
FBgn0034010	CG8157	-1.14165790228189	6.15360556437799e-05
FBgn0039779	PH4alphaSG2	-1.14065837359295	0.000378352270669996
FBgn0039648	CG14515	-1.14059083246609	5.14785580065562e-06
FBgn0011556	zetaTry	-1.14012641911083	1.29887909763878e-19
FBgn0039098	GILT3	-1.1350776110974	2.99388258698557e-29
FBgn0039915	Gat	-1.12628946841294	2.59311500696152e-21
FBgn0003721	Tm1	-1.12602734524984	1.43810375154793e-20
FBgn0035039	Adck1	-1.12554647098121	1.68734654807065e-27
FBgn0034563	CG15649	-1.12464582985468	6.69867321717217e-09
FBgn0033696	Cyp6g2	-1.12366058790148	3.72214932627343e-13
FBgn0085465	CG34436	-1.11493679627204	6.03834741967398e-05
FBgn0033729	Cpr49Af	-1.11191381922675	0.0147047649392634
FBgn0264711	CG43980	-1.11047357472605	1.4756791875166e-15
FBgn0032260	CG13144	-1.10890377435803	3.53495386883471e-07
FBgn0036665	CG13024	-1.10739209905765	3.95668083338226e-24
FBgn0032362	spz4	-1.10571149404096	6.70554110943218e-06
FBgn0030756	CG9903	-1.1052647381158	4.09618934946298e-18
FBgn0039864	CG11550	-1.10361313473104	5.60466971665468e-15
FBgn0000542	ec	-1.10234151340266	3.00793891126985e-18
FBgn0263041	CG43336	-1.10122269276347	5.74528211518668e-06
FBgn0050438	Ugt50B3	-1.10003998663413	7.72315124629809e-16
FBgn0033826	CG4734	-1.09725544515199	1.76199191247747e-13
FBgn0033234	MFS12	-1.09718079299487	1.88233855153931e-12
FBgn0039780	PH4alphaNE1	-1.09461064967342	4.8131674897859e-06
FBgn0036787	CG4306	-1.09339297783868	2.20456077762385e-16
FBgn0033215	Dgat2	-1.0882201836101	3.50175415885609e-13
FBgn0038070	CG6753	-1.08608044903823	2.17755893247049e-06
dsim_PG00169	-	-1.0845630807922	6.97032350985063e-11
FBgn0033602	Cpr47Ee	-1.0803268508932	9.3402770144567e-14
FBgn0034292	CG5767	-1.07964600399012	1.07237992890669e-07
FBgn0033774	CG12374	-1.07474497034217	4.8379617324327e-09
FBgn0001083	fw	-1.06999714482928	2.41160538651541e-19
FBgn0033367	PPO2	-1.06799399926818	3.79249311378919e-08
FBgn0033603	Cpr47Ef	-1.06768670588089	7.51855954708906e-14
FBgn0041181	Tep3	-1.06722480266549	3.92938109445595e-36
FBgn0036715	Cad74A	-1.06568808981812	1.34161944769197e-08
FBgn0053109	CG33109	-1.06483698080862	9.08421279111821e-12
FBgn0031957	TwdlE	-1.06261996541635	2.81063113992916e-17
FBgn0050042	Cpr49Ab	-1.06208629978823	1.44252774273686e-05
FBgn0085428	Nox	-1.06155260731426	1.5211575101046e-15
FBgn0030617	CG9095	-1.0561689037088	6.90716262594588e-11
FBgn0031791	AANATL2	-1.05528878059044	7.97785791920273e-19
FBgn0051606	CG31606	-1.05319392264034	0.00191048768131675
FBgn0038260	CG14855	-1.04910505131026	5.78037232973193e-07
FBgn0031646	snsl	-1.04647896728519	1.08393067369554e-05
FBgn0038082	Ugt37A2	-1.04358526645725	6.86724290508741e-07
FBgn0039709	Cad99C	-1.04143792979452	1.67899274922929e-20
FBgn0250862	CG42237	-1.0409212765006	8.5064513292594e-22
FBgn0039886	CG2003	-1.04091997701429	2.04363064639337e-23
FBgn0010424	TpnC73F	-1.04007055024119	2.60848383561182e-15
FBgn0035510	Cpr64Aa	-1.0345862497307	0.000594324110826443
FBgn0003525	stg	-1.03347198612732	1.74526621841508e-05
FBgn0053511	CG33511	-1.03181858061389	1.07131489348162e-06
FBgn0031559	CG3513	-1.02972815696879	1.45472956872011e-08
FBgn0262599	SmydA-3	-1.02573675898147	2.30358786773602e-07
FBgn0052669	CG32669	-1.02362055475675	1.28388322800094e-29
FBgn0005626	ple	-1.022509715686	2.64146298786865e-10
FBgn0004117	Tm2	-1.02219321530242	5.90413391065748e-17
dsim_PG00274	-	-1.02172314931898	1.21385627488851e-06
FBgn0038973	Pebp1	-1.01689782153428	0.0145840491849217
FBgn0032322	CG16743	-1.01355420818603	1.82166054250592e-11
FBgn0002528	LanB2	-1.01164032840461	9.5887108100057e-18
FBgn0036289	CG10657	-1.01101667753847	7.31121853716642e-11
FBgn0038028	CG10035	-1.00849940042154	9.29973758472042e-05
FBgn0259140	CG42255	-1.00445265720137	4.86881646272689e-13
FBgn0036996	mag	-0.99843573959541	2.71580062307573e-15
FBgn0038632	CG14301	-0.997910409123324	4.38782374074175e-12
FBgn0036836	CG11619	-0.995618560012146	6.44570830910076e-08
FBgn0041710	yellow-f	-0.994072145305254	0.00130958578576171
FBgn0023197	Jon74E	-0.992795531263408	0.000152748634548149
FBgn0035798	frac	-0.984816841846282	3.22990365291785e-13
FBgn0260764	CG42562	-0.983753761404081	0.000300425861527075
FBgn0034540	Lrt	-0.980592582904527	5.16774474300293e-14
FBgn0035781	CG8560	-0.978658096995225	3.17061696324305e-14
FBgn0053307	CG33307	-0.977729078328348	3.11512913382424e-09
FBgn0051515	CG31515	-0.974807467273626	4.97222726899995e-06
FBgn0259938	cwo	-0.973017000910119	2.34901630846927e-22
FBgn0034290	CG5773	-0.970185149963758	3.91015764799151e-09
FBgn0050033	CG30033	-0.968356400527479	0.00216497659888788
FBgn0014859	Hr38	-0.968216550731026	3.44885078869831e-08
FBgn0031461	daw	-0.967427813491316	1.63913687210942e-15
FBgn0259878	Fs	-0.967340523620222	8.33438240617319e-14
FBgn0051051	CG31051	-0.966431022767631	6.88207320440343e-11
FBgn0250832	Dup99B	-0.966243467781952	0.000410879483774461
FBgn0002526	LanA	-0.96475885110557	3.77218039582548e-15
FBgn0020509	Acp62F	-0.964544783109047	5.88142197143193e-13
FBgn0037498	CG10029	-0.963411488612451	3.96523315899835e-20
FBgn0063496	GstE4	-0.962424352640871	0.0125347794502438
FBgn0033438	Mmp2	-0.95988501468671	2.75694481311786e-22
FBgn0031968	CG7231	-0.95430727795231	5.74951246550192e-18
FBgn0037615	CG11760	-0.952454277658454	3.10578433870292e-14
FBgn0259955	CG42465	-0.950453278275531	5.25329047169202e-05
FBgn0038718	CG17752	-0.947872727770086	2.06820627160125e-11
FBgn0029836	CG5928	-0.947559656306218	4.75489333957908e-08
FBgn0044048	Ilp5	-0.946680038760764	8.49608873216012e-05
dsim_PG00146	-	-0.943437065689765	0.000303497466882498
FBgn0086711	mol	-0.943195685649157	8.33377515561543e-18
FBgn0083978	CG17672	-0.939538243185891	2.77497203978881e-07
FBgn0001253	ImpE1	-0.939537702892091	5.32332451966022e-11
FBgn0036547	CG17032	-0.938555999530339	1.28409176084541e-15
FBgn0000451	ect	-0.938490580284696	3.45449512930551e-15
FBgn0002926	ndl	-0.938064142517447	4.11587223029241e-08
FBgn0020521	pio	-0.93487376469122	6.82108052830525e-26
FBgn0035870	Gr66a	-0.934758046114709	2.14276501484241e-06
FBgn0031654	Jon25Bii	-0.934451542076108	1.94513551785845e-07
FBgn0004169	up	-0.934262629152505	5.3457049278817e-15
FBgn0000667	Actn	-0.934215940852454	6.14699044119775e-11
FBgn0032144	CG17633	-0.933220730527784	4.48526802740099e-10
FBgn0004650	fs(1)N	-0.931403021153317	4.57397502119485e-06
FBgn0063499	GstE10	-0.930959896745129	1.02237073076166e-15
FBgn0039028	CG13840	-0.930368839157323	4.71212601421596e-05
FBgn0026562	SPARC	-0.930204524584235	3.06933886196302e-14
FBgn0010425	epsilonTry	-0.929597097421503	2.2792644365195e-06
FBgn0032069	LManVI	-0.928929849643696	2.07409578691078e-06
FBgn0033724	CG8501	-0.926876113232651	3.49689533041351e-05
FBgn0031737	obst-E	-0.92617134119022	4.84191802198271e-10
FBgn0033289	CG2121	-0.92565546299354	2.83502890616698e-19
FBgn0029898	CG14439	-0.925303861888895	5.11753928752985e-19
FBgn0038654	CG14298	-0.923498533021362	4.42641451916661e-07
FBgn0031089	CG9572	-0.922352383753939	1.74863889493595e-14
FBgn0032178	Spn31A	-0.918747146604104	1.476073560897e-15
FBgn0036780	CG7330	-0.916102513336999	7.5456273710008e-06
FBgn0003149	Prm	-0.915058505989574	1.70677296442266e-13
FBgn0261259	Fhos	-0.912371374714195	6.5335026365503e-06
FBgn0040060	yip7	-0.910119076485042	7.96210380662027e-11
FBgn0040102	lectin-24Db	-0.909240557438822	0.000819207322610195
FBgn0051321	CG31321	-0.900481684073585	7.71873980649109e-16
FBgn0030817	CG4991	-0.89904842943989	6.76035627139998e-22
FBgn0034429	AANATL4	-0.899010763257991	0.00222178764928305
FBgn0005670	Cyp4d1	-0.896325654050953	6.90569752609747e-10
FBgn0040262	Ugt37C2	-0.896231104555068	2.34773634726663e-06
FBgn0039006	Cyp6d4	-0.89297971706004	1.04450274293263e-19
FBgn0051097	CG31097	-0.890964963734119	2.41968745235091e-05
FBgn0034903	sona	-0.890198771938254	5.07196606799747e-15
FBgn0261451	trol	-0.887457424740556	8.45527170895948e-16
FBgn0037228	CG1092	-0.883580189451982	4.65171557447108e-07
FBgn0052985	CG32985	-0.877236856582362	1.41016204832075e-12
FBgn0038879	CG17298	-0.875656597200775	0.00406392584271511
FBgn0015585	Acp63F	-0.874110244689298	0.000127620885173146
FBgn0034618	CG9485	-0.872275089527213	3.905533155508e-10
FBgn0030707	CG8916	-0.870256537726468	1.95443146303026e-06
FBgn0035665	Jon65Aiii	-0.870214788854524	3.06077936335042e-08
FBgn0264491	how	-0.870137726104648	1.22485991748955e-11
FBgn0022160	Gpo1	-0.868192974112386	3.72507017972921e-11
FBgn0005666	bt	-0.867629742377359	4.85146004187109e-07
FBgn0039564	Nep7	-0.865330496387112	1.49605395023706e-13
FBgn0031313	CG5080	-0.863068658253459	6.81794957940602e-10
FBgn0037844	CG4570	-0.862139022439095	6.56892829264881e-06
FBgn0010226	GstS1	-0.861662125121827	2.75097589003205e-08
FBgn0032167	CG5853	-0.859849989411024	2.66005042900154e-25
FBgn0038068	CG11600	-0.859621026138489	1.10638375411099e-07
FBgn0043530	Obp51a	-0.857250408803247	2.82721741623876e-06
FBgn0051975	CG31975	-0.855707396296906	3.23484731676651e-09
FBgn0030844	ppk23	-0.852393427385131	0.00507991229691828
FBgn0004003	wbl	-0.851373488458556	7.84313571690129e-13
FBgn0023541	Cyp4d14	-0.849742988193023	3.7654793136985e-06
FBgn0011283	Obp28a	-0.849322557340616	0.00181223689758812
FBgn0262111	f	-0.847775363458942	1.14648659515118e-05
FBgn0085432	pan	-0.846549845778125	0.000241111477059642
FBgn0265140	Meltrin	-0.84649249932163	2.15479113611033e-21
FBgn0032192	CG5731	-0.843137200391122	7.39030491099687e-09
FBgn0033353	CG13749	-0.841670859032539	0.00725786418955725
FBgn0033638	CG9005	-0.841218445827309	2.68686418019897e-16
FBgn0051516	CG31516	-0.840772434514931	2.02700879992807e-07
FBgn0000826	png	-0.840332361053573	3.26917197668442e-07
FBgn0004507	GlyP	-0.839081837313621	2.57535216831923e-10
dsim_PG00018	-	-0.838119471049678	0.0002593240989371
FBgn0262006	CG42824	-0.837699767555878	4.00842960790712e-05
FBgn0259896	NimC1	-0.837162339627016	3.48582807450819e-10
FBgn0003502	Btk29A	-0.836626724639071	3.27684251740368e-23
FBgn0036147	Plod	-0.835165172796371	2.82518548732554e-14
FBgn0039667	FipoQ	-0.835134731907793	7.00300690418979e-12
FBgn0011829	Ret	-0.835129338269246	1.31089284443833e-06
FBgn0032484	kek4	-0.832469012093359	4.50697432797684e-15
FBgn0000099	ap	-0.829922680878746	2.76933122808388e-21
FBgn0052091	CG32091	-0.829528422270512	1.14784826347267e-20
FBgn0041711	yellow-e	-0.828867376680276	7.93327803450744e-21
FBgn0262876	CG43231	-0.826710218896381	0.0110274932465948
FBgn0031939	CG13796	-0.825277161712532	2.45253807693501e-19
FBgn0051269	CG31269	-0.825100685411902	0.000140050995841056
FBgn0004028	wupA	-0.823545682319554	2.30329317074633e-09
FBgn0026872	CG14777	-0.822936424994568	1.26421395115436e-12
FBgn0037972	CG10005	-0.820096965927065	0.000142113026407147
FBgn0029950	CG9657	-0.817848100597624	5.4767393076361e-11
FBgn0029848	Btnd	-0.81694946224223	0.000248158218679757
FBgn0035785	ppk26	-0.816351403481189	1.01755737165303e-05
FBgn0030509	CG11162	-0.815672013851706	4.12018980908319e-08
FBgn0030260	CG1537	-0.815600803630373	4.27976673183178e-06
FBgn0032615	CG6012	-0.813927961611424	2.9787673970401e-08
FBgn0033145	CG12828	-0.813327658601443	6.49496861664424e-08
FBgn0250831	BG642167	-0.810236342380155	0.000131898079599475
FBgn0053519	Unc-89	-0.809975686548198	1.29277665982132e-09
FBgn0036953	CG17145	-0.808964931082375	0.00589046557121946
FBgn0033186	CG1602	-0.808581309792809	8.42054809816547e-07
dsim_PG00160	-	-0.807573242282973	0.000107952685019579
FBgn0034152	Acp53C14a	-0.806385581289911	6.33342720915065e-07
FBgn0033257	sand	-0.806339643962144	1.91950695809319e-12
FBgn0033702	CG8854	-0.805985312091347	6.3005754805531e-10
FBgn0033167	CG1701	-0.803652208587407	1.08007376662747e-06
FBgn0264339	CG43795	-0.801893282758527	7.98354680031087e-11
FBgn0024177	zpg	-0.799791348100636	3.89626306846933e-05
FBgn0250815	Jon65Aiv	-0.799446914569172	6.49264128676385e-08
FBgn0051103	CG31103	-0.797801452620172	2.09162675267132e-21
FBgn0029837	Tsp5D	-0.797780956281462	9.64715501792912e-18
FBgn0015584	Acp53Ea	-0.794232176010804	9.5796523956909e-06
FBgn0029935	CG4615	-0.791625738886537	1.78932731121348e-13
FBgn0263097	Glut4EF	-0.788895379077875	8.46409431954896e-11
dsim_PG00036	-	-0.786092901149797	1.24148068747019e-06
FBgn0022702	Cht2	-0.784740503126112	9.09333638672204e-14
FBgn0028325	Pdha	-0.784246725816802	1.99006225981851e-11
FBgn0026878	CG4325	-0.783914646361343	3.55012240876914e-06
FBgn0085466	CG34437	-0.783202863992082	0.00125493333341227
FBgn0038299	Spn88Eb	-0.782692117119187	0.00103242655272007
FBgn0040634	CG4186	-0.782630720925962	0.000972538521240934
FBgn0030041	CG12116	-0.781419091954899	4.06567577165235e-10
FBgn0036688	Fit2	-0.780175686871738	1.77014984606205e-15
FBgn0050345	CG30345	-0.778078198496096	5.31228354013725e-15
FBgn0053138	AGBE	-0.777805254307757	3.92113908342094e-09
FBgn0050403	CG30403	-0.776672179924415	0.000289930619370624
FBgn0035103	Vdup1	-0.776543291718447	1.28011139900539e-20
FBgn0032136	Apoltp	-0.769046320760482	6.60461506708372e-15
FBgn0037526	ArgRS-m	-0.768187216991692	3.90617919535376e-06
FBgn0030914	CG6106	-0.766510510154974	1.30574916933762e-05
FBgn0261800	LanB1	-0.761629176546418	1.27000108765903e-16
FBgn0011211	blw	-0.760769932107615	6.25972969080102e-10
FBgn0038484	CG5246	-0.758480242126997	1.27857765074499e-05
FBgn0034897	Sesn	-0.756859446005722	3.81320485827702e-13
FBgn0051769	CG31769	-0.756382900674437	1.96350554502629e-11
FBgn0004647	N	-0.755568737620972	6.9342168953423e-09
FBgn0037819	CG14688	-0.754891956738902	2.59174604903123e-09
FBgn0086676	spin	-0.754560332420482	7.12857213405414e-19
FBgn0263748	CG43673	-0.754331335717232	2.79623866038784e-07
FBgn0259958	Sfp24F	-0.754174745475713	0.000171820255409228
FBgn0037005	CG5078	-0.754110424141376	2.54858102623211e-09
FBgn0031037	CG14207	-0.752138152175121	1.02992515126487e-15
FBgn0010217	ATPsynbeta	-0.751793266298905	8.81667227951902e-11
FBgn0019952	Orct	-0.750632948118612	3.53966730858911e-18
FBgn0042696	NfI	-0.750257447852375	2.52265675125317e-06
FBgn0030334	Karl	-0.742852835787123	3.47958058283894e-08
FBgn0003382	sha	-0.742577542639701	0.000685934124106512
FBgn0259245	DIP-beta	-0.74215521296764	2.90107957705441e-06
FBgn0264953	Piezo	-0.741915965156567	1.04650343290523e-09
FBgn0261999	Ca-Ma2d	-0.741268784061456	5.43962286482722e-12
FBgn0002733	E(spl)mbeta-HLH	-0.741200106192168	1.68974969014041e-07
FBgn0259209	Mlp60A	-0.738635678990266	1.18137905167644e-08
FBgn0031466	CG3119	-0.734978490540552	0.000278733079053197
FBgn0034229	CG4847	-0.73466141789466	5.10124977556616e-12
FBgn0025574	Pli	-0.734628164995175	5.20166624783358e-17
FBgn0037796	CG12814	-0.733998493681533	1.05219430488777e-18
FBgn0035192	galene	-0.733616218292458	1.77458800644195e-08
FBgn0032049	Bace	-0.73333713826993	4.65909250014128e-08
FBgn0032536	Ance-3	-0.732579885200167	1.52371757466479e-07
FBgn0032079	CG31886	-0.730544168609801	7.38568402588085e-16
FBgn0263705	Myo10A	-0.730406647613173	2.57268406919026e-12
FBgn0004919	gol	-0.729885249094052	1.17007075029774e-17
FBgn0004513	Mdr65	-0.729636708755759	4.25622584427609e-19
FBgn0039155	Kal1	-0.729233201560071	7.61023133838085e-10
FBgn0010482	l(2)01289	-0.729089569992994	4.1922544480459e-11
FBgn0033158	CG12164	-0.728062621188116	0.00449140107078497
FBgn0033807	AQP	-0.727266001969143	2.97123326820139e-11
FBgn0086690	Plp	-0.726463509410559	7.18626015564249e-13
FBgn0003116	pn	-0.726268388863918	5.62771911738968e-21
FBgn0086368	tw	-0.726151330744446	7.01734761265871e-05
FBgn0025595	AkhR	-0.723952746183128	8.72633474224144e-18
FBgn0039114	Lsd-1	-0.721295079894247	1.10945215451067e-08
FBgn0031973	Spn28Dc	-0.721075129113953	1.59639527705473e-07
FBgn0005278	Sam-S	-0.719846230336149	9.99908303048746e-15
FBgn0085282	CG34253	-0.719803375199673	3.86653688833031e-05
FBgn0037936	CG6908	-0.719478093377005	0.000173865015013218
FBgn0038385	Fbxl7	-0.718133403687954	3.67562466085658e-10
FBgn0050259	CG30259	-0.716418558230473	1.4664260957549e-07
FBgn0030992	CG33253	-0.71592457624187	0.00803399151270522
FBgn0261055	Sfp26Ad	-0.715130804530057	0.000605577646714573
FBgn0039313	CG11892	-0.71502992675839	7.75389532707344e-07
FBgn0027291	Idh3a	-0.714425225371607	2.34823835306619e-08
FBgn0050479	CG30479	-0.714377300945869	3.98012207385031e-06
FBgn0026144	CBP	-0.714348041592024	1.23511989139414e-07
FBgn0261446	CG13377	-0.713704569513001	0.000380052416987568
FBgn0025709	CNT2	-0.712470208270848	1.07186595871281e-05
FBgn0035755	CG14830	-0.712190849998428	1.3867330717254e-16
FBgn0039830	ATPsynC	-0.711259484275379	2.97112320998929e-06
FBgn0039051	CG17109	-0.71097781007089	4.05959584160901e-07
FBgn0036481	CG16959	-0.710968962806368	0.00129085823302816
FBgn0039325	CG10560	-0.709569004103463	3.40335085129294e-10
FBgn0038207	CG14356	-0.709492973860738	0.000386530254391447
FBgn0038720	CG6231	-0.706482325749674	2.24080461830119e-15
FBgn0033302	Cyp6a14	-0.706410192174449	0.000208705514393354
FBgn0000504	dsx	-0.706097293487428	2.57599109836187e-09
FBgn0039616	CG11828	-0.705402815289274	6.5578908308651e-11
FBgn0032683	kon	-0.704346194436112	9.00138217952768e-09
FBgn0261509	haf	-0.703929802380375	0.000107340217103208
FBgn0029147	NtR	-0.703903834078384	1.89752999688604e-05
FBgn0051021	CG31021	-0.703585976013684	3.03988292900447e-16
FBgn0028936	NimB5	-0.702813968339427	3.36198197069167e-08
FBgn0039685	Obp99b	-0.702463594674837	5.10185385241689e-05
FBgn0035091	CG3829	-0.702414394793413	2.76026262331335e-16
FBgn0036995	atk	-0.701301993983161	0.000393936507557792
FBgn0034075	Asph	-0.699481584259536	5.13867536472228e-15
FBgn0259214	PMCA	-0.698666923799326	8.14583101671105e-09
FBgn0052199	CG32199	-0.698538666565086	2.85953365350324e-07
FBgn0028622	qsm	-0.697700626930357	5.17475973594666e-13
FBgn0016694	Pdp1	-0.697191376979338	2.82957840714004e-07
FBgn0032252	loh	-0.697038655454704	1.27524559422183e-11
FBgn0031260	Spp	-0.69529758680581	2.23533141683881e-12
FBgn0033890	Ctf4	-0.694911049065562	1.40957583958404e-05
FBgn0034392	MFS15	-0.694248110979856	7.90402332717429e-12
FBgn0000592	Est-6	-0.693973528271039	1.35279321598815e-10
FBgn0262801	twr	-0.693746134330437	2.76037152016201e-13
FBgn0035186	CG13912	-0.693685360495928	7.52320636010548e-11
FBgn0053012	CG33012	-0.693165976796334	6.16196153310093e-06
FBgn0038079	NijC	-0.691923721628254	2.37190412587203e-07
FBgn0260477	CG30283	-0.691707514962187	0.0142943627618181
FBgn0264981	mamo	-0.691196372448011	7.41567351413049e-07
FBgn0261611	CG42700	-0.690884513136238	2.21271726524476e-11
FBgn0015034	Cyp4e1	-0.690542502208475	1.72906965286159e-10
FBgn0013949	Elal	-0.689311136770781	5.08100473464934e-08
FBgn0032835	CG16772	-0.689268328551911	2.1511908387811e-06
FBgn0031053	CG14223	-0.689231810321518	0.000201732711681629
FBgn0040373	CG3038	-0.689223247381234	8.46944435511367e-08
FBgn0020762	Atet	-0.68714639623343	1.61864712851364e-10
FBgn0010470	Fkbp14	-0.687076287927455	9.3742524818604e-16
dsim_PG00261	-	-0.686943209885161	0.00658836707912739
FBgn0039152	Root	-0.686519155853841	0.000306108828875847
FBgn0034093	CG15706	-0.685737275844827	1.189564613988e-19
FBgn0259969	Sfp65A	-0.682356893103564	0.000301277166239611
FBgn0004842	RYa-R	-0.682202660044582	0.00448645993741115
FBgn0023215	Mnt	-0.682095966254917	1.35967716115431e-06
FBgn0053196	dpy	-0.681099700698272	0.000152684418783284
FBgn0038750	CG4465	-0.680936156355933	0.00210105380601818
FBgn0262010	CG42828	-0.680823745754658	0.00936992865698937
FBgn0031913	CG5958	-0.680618352154305	2.62251747228227e-09
FBgn0034761	CG4250	-0.679981068240992	0.00207656173594088
FBgn0259239	CG42337	-0.679841766382926	3.80071371414653e-05
FBgn0001137	grk	-0.679645736010898	3.45960073028234e-14
FBgn0000075	amd	-0.679583829954329	9.71934120996706e-05
FBgn0051902	Spn28Da	-0.678606341113908	2.35999401730755e-05
FBgn0011722	Tig	-0.677531473655385	2.66792233769847e-07
FBgn0032908	CG9270	-0.67742924377794	4.48316445508935e-09
dsim_PG00140	-	-0.677318023755094	0.00173546095536569
FBgn0036789	AstC-R2	-0.676985655275	6.45362692368155e-06
FBgn0035452	CG10359	-0.676444237500239	1.01967614984632e-09
FBgn0011591	fng	-0.676336924071337	1.19594300258151e-10
FBgn0035090	CG2736	-0.675672861941033	8.31419586980205e-14
FBgn0032449	CG17036	-0.675385159043281	7.40897517023256e-09
FBgn0043533	Obp56f	-0.672497186286447	9.7283365375871e-05
FBgn0032209	Hand	-0.671944524043161	0.00578341636410668
FBgn0053098	CG33098	-0.671742326686092	1.08278956472208e-08
FBgn0033204	CG2065	-0.671557853559492	7.22750298494426e-05
FBgn0030367	Cyp311a1	-0.671465116544727	1.07724923200373e-09
FBgn0031518	CG3277	-0.669410052180739	2.47930168651863e-11
FBgn0032726	CG10621	-0.668792062981549	0.000254153728218349
FBgn0259144	CG42259	-0.667028032847267	1.24710373108716e-07
FBgn0036527	CG7304	-0.666189332220676	0.000158766110602687
FBgn0000473	Cyp6a2	-0.665788910108602	0.0119396985909672
FBgn0260006	drd	-0.664763023894668	6.19580082526462e-09
FBgn0003996	w	-0.663829297883346	1.22192737593215e-10
FBgn0262000	CG42818	-0.663370408534794	0.00686531061121253
FBgn0000044	Act57B	-0.663207771299119	5.04616426660797e-07
FBgn0016930	Dyrk2	-0.66312785962731	4.35953837367566e-13
FBgn0032843	CG10730	-0.661475814627072	1.398473614213e-09
FBgn0034046	tun	-0.661282289582454	3.16403935009862e-14
FBgn0040257	Ugt302E1	-0.661103825798273	0.000265009179646101
FBgn0085313	CG34284	-0.661086634444787	0.000151072008235347
FBgn0260780	wisp	-0.659294200849638	0.00752351622010144
FBgn0034709	Swim	-0.658100154667778	1.62717803829172e-08
FBgn0037721	CG9427	-0.657935667432398	1.95966413153609e-08
FBgn0036553	CG17027	-0.657571800878245	1.04344494028811e-12
FBgn0032706	Irk3	-0.657292231786477	1.4932997672689e-11
FBgn0034396	CG15097	-0.655766433149953	1.50314461209962e-05
FBgn0032868	CG17472	-0.653623412260683	7.49584554716017e-05
FBgn0051680	CG31680	-0.653611828676296	2.61157714706369e-06
FBgn0030897	Frq1	-0.652817220145813	4.80468097056912e-08
FBgn0022361	Pur-alpha	-0.652749714874126	0.000137588743400483
FBgn0030148	CG3106	-0.652651905456669	0.00207035354613419
FBgn0035696	Best2	-0.652536102233567	1.64534399916958e-15
FBgn0032086	CG17906	-0.651878907584792	0.00651949820879364
FBgn0034660	Loxl2	-0.650571404877809	8.25053766223668e-13
FBgn0040091	Ugt317A1	-0.650047726622062	2.60931521584121e-09
FBgn0264897	CG44088	-0.649933902725486	4.90586554402605e-07
FBgn0036576	CG5151	-0.649055644418305	2.55677727090871e-10
FBgn0037895	CG6723	-0.648923389862363	3.56420676608573e-08
FBgn0086408	stl	-0.648508930588528	3.04388571815999e-07
FBgn0044047	Ilp6	-0.64828477355485	1.81624990060762e-07
FBgn0003997	hid	-0.647199355771649	6.53124698675583e-11
FBgn0034622	BBS9	-0.646607955412035	0.0183814313442485
FBgn0036169	Fuca	-0.646161671261632	1.8308327668211e-05
FBgn0261059	Sfp78E	-0.643945693668155	5.68073005660626e-08
FBgn0259216	RhoGAP102A	-0.643871160801026	7.81130527841372e-06
FBgn0039225	Ets96B	-0.643538295040543	6.10086229693763e-05
FBgn0031195	CG17600	-0.643033047067875	2.67141029765895e-05
FBgn0031289	CG13950	-0.642711662236018	4.68561180258269e-06
FBgn0003380	Sh	-0.642396212631808	0.000862329464543063
FBgn0028542	NimB4	-0.641902464484924	0.000210571452737511
FBgn0259164	CG42269	-0.640984765155072	2.89274345463033e-08
FBgn0030748	Traf-like	-0.64071799007047	6.52565647883491e-09
FBgn0040827	CG13315	-0.640269256132461	9.26512325285745e-08
FBgn0025885	Inos	-0.640064780992947	1.98688341000756e-10
FBgn0003715	lov	-0.640064163140994	1.93571663988706e-05
FBgn0040069	vanin-like	-0.639815965966391	1.15373597761819e-06
FBgn0261362	PPO1	-0.638801865120491	0.00115429371562027
FBgn0039789	CG9717	-0.636943254107154	5.74821424592628e-13
FBgn0032913	CG9259	-0.636774049224759	2.48226448342275e-10
FBgn0261955	kdn	-0.636439658378887	8.45129661932983e-07
FBgn0051793	CG31793	-0.634314989148125	4.22506007105701e-16
FBgn0011659	Mlh1	-0.634211137414751	1.74583093807122e-05
FBgn0035104	CG13875	-0.633692560321158	0.000379587629153795
FBgn0026059	Mhcl	-0.632155947952762	3.23742322401404e-11
FBgn0037323	CG2663	-0.631499516392779	9.68771874740048e-06
FBgn0031261	nAChRbeta3	-0.631366949862408	1.88124376573248e-05
FBgn0034153	Acp53C14b	-0.630646985719412	3.24047472452757e-05
FBgn0037003	CG18281	-0.630465154773957	3.36330981285149e-06
FBgn0032402	PLCXD	-0.629097951999945	1.21845056351004e-08
FBgn0263995	cpo	-0.628987951701894	5.73375297799653e-05
dsim_PG00245	-	-0.628288386947891	0.00710946722117063
FBgn0034267	CG4984	-0.628271516140547	5.69802448648032e-11
FBgn0036970	Spn77Bc	-0.62743299998901	0.00155302724144621
FBgn0262619	DNAlig1	-0.626728206589269	4.73097662028804e-12
FBgn0037094	CG7611	-0.626155927337396	1.75013073600049e-15
FBgn0004859	ci	-0.625682301168804	1.9636623782608e-07
dsim_PG00177	-	-0.625605764898905	0.010122548999264
FBgn0034157	resilin	-0.625246634168512	0.00111525545894073
FBgn0051427	CR31427	-0.625214953544971	0.00516223083931475
FBgn0032955	CG2201	-0.625140212089174	6.8675260515803e-10
FBgn0030027	CG1632	-0.624681066335925	1.73950745885784e-08
FBgn0026576	Pisd	-0.624609859403273	6.08112191954746e-15
FBgn0028562	sut2	-0.624317133449709	0.000134684255042159
FBgn0036377	CG10710	-0.623798854562781	0.000440021648845515
FBgn0039900	Syt7	-0.62348012071466	8.38304049824843e-05
FBgn0051481	pb	-0.622316188425581	0.000527258731783313
FBgn0261058	Sfp38D	-0.620873471145238	0.000614289436624847
FBgn0051872	CG31872	-0.620168467760517	7.67451794110389e-09
FBgn0031464	Duox	-0.619731787850699	2.42651655594851e-07
FBgn0036479	CG13458	-0.618483789729734	3.74837670473226e-10
FBgn0031220	CG4822	-0.618005765934882	3.17065017634653e-07
FBgn0264607	CaMKII	-0.6164295225796	9.34612733958131e-05
FBgn0000014	abd-A	-0.615890412477837	3.55665932372743e-06
FBgn0010241	Mdr50	-0.615336852514512	2.03289711298955e-10
FBgn0086348	se	-0.614973614797812	5.01479125994899e-07
FBgn0039749	CG11498	-0.61446122058854	0.00261784985283724
FBgn0014417	CG13397	-0.614345438441442	1.30710973734385e-09
FBgn0030510	CG12177	-0.614257296169962	6.30517877694981e-11
FBgn0263236	SP1029	-0.614229780843488	1.51912451781522e-09
FBgn0039519	Cyp6a18	-0.614100444783055	9.78011587252347e-09
FBgn0032150	CG13123	-0.614082727705399	2.40148675460871e-05
FBgn0003360	sesB	-0.613418205003712	4.98356753052045e-06
FBgn0031630	CG15629	-0.612292379545737	7.07424845288913e-06
FBgn0259822	Ca-beta	-0.611829176718957	8.4701459420617e-07
FBgn0030746	CG9981	-0.610304107475494	8.34350827807994e-05
FBgn0033785	Sans	-0.610196688178655	6.19384905928646e-08
FBgn0038827	Fancd2	-0.609688829790978	9.48318550109024e-05
FBgn0261434	hkb	-0.609207335550879	0.0142941839908939
FBgn0037144	CG7458	-0.608855225832536	5.79204149578892e-08
FBgn0002899	mus301	-0.608540601538426	0.00272802291226481
FBgn0031935	CG13793	-0.608016754654959	0.000153189431826252
FBgn0051300	CG31300	-0.607455992985644	1.05344321810035e-08
FBgn0024362	Naa30A	-0.607180831391807	2.35868861858627e-14
FBgn0052413	CG32413	-0.607052871214213	0.000959518678213791
FBgn0032684	Ugt301D1	-0.606523849470116	1.53076655645976e-12
FBgn0261261	plx	-0.606321797057003	5.16308288677191e-10
FBgn0004197	Ser	-0.606254288902822	8.65952317763547e-05
FBgn0033635	Prip	-0.606108508786815	1.33069854185507e-10
FBgn0039207	CG5789	-0.605708475423826	8.25934200753938e-16
FBgn0005612	Sox14	-0.605475772050165	1.61105863868871e-12
FBgn0016013	Faa	-0.603975820051606	2.47274756579457e-07
FBgn0036975	CG5618	-0.602001425114505	5.56412703509499e-09
FBgn0032613	Nepl9	-0.601879470899133	0.00050369289878977
FBgn0038268	CG3631	-0.60086109151227	2.01170016866459e-07
FBgn0053121	Spn28Db	-0.599993106583259	0.00161086787337043
FBgn0023096	btv	-0.599971226897344	0.0133749864103727
FBgn0032973	CG6675	-0.599912875387314	0.000769862267891855
FBgn0025741	PlexA	-0.599482058247229	0.000250073365716472
FBgn0033853	CG6145	-0.599242799088572	1.90363277222648e-13
FBgn0051176	CG31176	-0.598813589753296	7.2858769294417e-06
FBgn0025620	CG13360	-0.598384224357243	2.42189114129034e-09
FBgn0035998	CG3437	-0.597345298594392	1.83457312307698e-06
FBgn0260660	Mp	-0.597341589901512	6.57141055878437e-08
FBgn0250819	CG33521	-0.596886385312848	4.87572216166483e-07
FBgn0038130	CG8630	-0.596710415491017	8.83484927227405e-13
FBgn0259210	prom	-0.59588066708086	1.19396984815684e-10
FBgn0033381	GstE13	-0.595448752570046	4.96988633227415e-08
FBgn0029529	CG13365	-0.594760339659156	4.53635818286054e-07
FBgn0031688	Cyp28d2	-0.594281462880241	0.00024105858539795
FBgn0050440	CG30440	-0.594023778575966	0.000255040570951422
FBgn0263974	qin	-0.592267279649183	0.0134963076722944
FBgn0263607	l(3)72Dp	-0.592226649766319	8.63086167089108e-09
FBgn0261648	salm	-0.592211229545297	2.67854556030789e-08
FBgn0036287	CG10663	-0.592051495826875	1.00308702424636e-08
FBgn0053111	CG33111	-0.591999145069962	6.75314685777836e-11
FBgn0039411	dysf	-0.591241204763262	0.000146172495158051
dsim_PG00202	-	-0.591210669395931	0.00282067652551306
FBgn0002962	nos	-0.590992385991892	0.00638642553065627
FBgn0263973	jv	-0.590966105237323	4.30283073366181e-10
FBgn0022772	Orc1	-0.590951373546084	8.66707912077092e-08
FBgn0030425	Nep6	-0.59046757338545	4.7384352396134e-08
FBgn0033310	rgr	-0.590040395621218	6.54226691079377e-10
FBgn0033756	CG17760	-0.589253514795027	0.0181989478756233
FBgn0040587	CG45049	-0.588946233998746	0.00311309251035354
FBgn0035409	CG14963	-0.588626753853686	1.18164272667792e-07
FBgn0031970	CG7227	-0.587573893154464	0.00512395296635053
dsim_PG00182	-	-0.587154494346553	0.00986615308266652
FBgn0025808	Rad17	-0.585944532505578	3.2228704271322e-05
FBgn0002543	robo2	-0.585048513087292	1.80778195966164e-08
FBgn0037789	gammaSnap2	-0.584643649908572	0.00502230995359162
FBgn0035309	CG15879	-0.584325984776374	5.59487639467176e-05
FBgn0023540	CG3630	-0.583588092334932	2.08780605568126e-07
FBgn0050344	CG30344	-0.582927945225291	4.35508608727457e-10
FBgn0003390	shf	-0.582014644154481	4.86661201673708e-10
FBgn0036417	CG7906	-0.580923807412075	0.00189191720995379
FBgn0083977	CG34141	-0.579892614708774	0.000521227436467506
dsim_PG00243	-	-0.579491860202542	0.00742142526787905
FBgn0037443	Dmtn	-0.578857417056192	6.8259325325414e-11
FBgn0028888	CG4168	-0.578532724830563	1.31475410541061e-05
FBgn0037485	CG14606	-0.578490690356982	1.59258968087987e-08
FBgn0031660	mRpL28	-0.578435910421982	4.52901396481119e-09
FBgn0034406	Jheh3	-0.578150890751606	2.53303117466408e-08
FBgn0033541	CG12934	-0.577725816358346	0.00193550164051974
FBgn0024320	Npc1a	-0.575135061596861	7.3654299617368e-13
FBgn0020508	Ag5r2	-0.574805917870147	0.000222377116783487
FBgn0010423	TpnC47D	-0.574696744156509	8.98297466454949e-05
FBgn0250851	CG33981	-0.573862317472086	0.000334368806083913
FBgn0033252	CG12769	-0.573595102842097	1.48843976775034e-06
FBgn0033905	CG18324	-0.573118333087434	4.66895665148926e-08
FBgn0032775	CG17544	-0.572989467505158	3.41464707687017e-06
FBgn0035335	mRpL23	-0.572386133697751	2.27522358393945e-05
FBgn0035575	CG7509	-0.57223378680547	8.16276449577516e-05
FBgn0034797	nahoda	-0.571754830450228	3.94390351525825e-09
FBgn0037667	CG16734	-0.571546428784512	2.8560109648289e-07
FBgn0037447	Neurochondrin	-0.570517707866543	1.05201883156835e-08
FBgn0034804	CG3831	-0.570336171320245	0.00017218105267149
FBgn0030745	CG4239	-0.569940478350827	7.20303523686678e-09
FBgn0031069	Pmp70	-0.56943798778738	1.42843302176732e-09
FBgn0030357	Sclp	-0.568959873071069	1.91002812772074e-07
FBgn0039244	CG11069	-0.567561731149833	1.19243384010974e-05
FBgn0053965	CG33965	-0.56685560048498	0.000784247077198035
FBgn0033723	CG13155	-0.566229375977891	0.00281492588876146
FBgn0034356	Pepck2	-0.564988233294412	0.000267087540860292
FBgn0051288	CG31288	-0.564425499049487	1.79499387661789e-05
FBgn0036599	CG13044	-0.564394082722298	0.00724822847574547
FBgn0263256	CG43394	-0.564387264524274	9.58404421418043e-15
FBgn0023549	Mct1	-0.563881172425406	2.52324379636989e-08
FBgn0001991	Ca-alpha1D	-0.563253675485153	2.40436699389085e-06
FBgn0022774	Oat	-0.562719788452531	9.34030092168636e-05
FBgn0264490	Eip93F	-0.56221030147172	0.00735257238659683
FBgn0039486	CAH9	-0.561789675826953	3.86228676641261e-09
FBgn0039178	CG6356	-0.561475752162791	5.38358173247174e-07
FBgn0052196	CG32196	-0.561167218265768	0.0042899485768118
FBgn0030257	SmydA-4	-0.560957952568723	3.53670048870896e-05
FBgn0039261	Ythdf	-0.560920824009009	2.2899805647492e-10
FBgn0041161	Neurl4	-0.560780527858155	3.43825922767533e-05
FBgn0039052	CG6733	-0.560651238417513	7.73148323028403e-06
FBgn0262110	mv	-0.560378361060304	1.23736520648432e-10
FBgn0030597	Eo	-0.559804384388491	0.00519010230373954
FBgn0003048	pcx	-0.559667661781491	1.60507435106193e-07
FBgn0261385	scra	-0.558607591689756	8.57951881630449e-10
FBgn0031869	CG18304	-0.556704864790772	1.34207250000401e-07
FBgn0040074	retinin	-0.556547899967541	2.38045346944545e-07
FBgn0031636	CG12194	-0.556378589706084	1.94539048783356e-06
FBgn0032299	CG17127	-0.556210461730401	0.00923959422117105
dsim_PG00225	-	-0.55537332106389	0.000117259945728372
FBgn0003963	ush	-0.555310328023237	1.56299243739521e-06
FBgn0025687	LKRSDH	-0.554979482296445	9.28654305278609e-06
FBgn0263355	CG31688	-0.554026267821351	2.86580210708749e-07
FBgn0039930	CG11077	-0.553584233295934	2.25871377704874e-05
FBgn0259168	mnb	-0.552215277991586	5.85954439926886e-09
FBgn0052195	CG32195	-0.552188462128778	4.83404664253781e-06
FBgn0015546	spel1	-0.551257252105032	7.46061961345316e-08
FBgn0259979	Cndp2	-0.550648835393454	3.0167922322993e-09
FBgn0030870	CG6398	-0.549785446047128	4.54873196659861e-13
FBgn0037897	CG5270	-0.548478530552032	3.41945465494401e-10
FBgn0026439	Eaat1	-0.548083628402035	1.2689549738334e-09
FBgn0032741	Sidpn	-0.547949768347713	0.000117631572890151
FBgn0022710	Ac13E	-0.547311464542671	4.41794352602145e-08
FBgn0036529	Pgant8	-0.54693723842241	0.000419106072726083
FBgn0026570	CG5704	-0.546871190988209	9.52140057491737e-06
FBgn0025394	inc	-0.54647123744071	2.51213427301171e-11
FBgn0038943	CG5391	-0.546338527464588	0.00954764507381104
FBgn0023526	CG2865	-0.545322810531564	1.02961235599646e-05
FBgn0039562	Gp93	-0.545065991916879	8.84001831793807e-07
FBgn0001235	hth	-0.545011757820178	9.06612387847657e-05
FBgn0261568	CG42682	-0.544182914398047	0.00168398495513118
FBgn0033558	CG12344	-0.543289435325755	0.000893088014822018
FBgn0026199	myo	-0.542910307163833	0.00135804132941469
FBgn0024734	PRL-1	-0.5422314273249	1.10794913993048e-05
FBgn0036999	isoQC	-0.542143358851876	8.9003844152565e-08
FBgn0038029	GstD11	-0.541380508285551	0.00391457111250181
FBgn0053120	CG33120	-0.540664333614004	2.59749137772215e-07
FBgn0043539	Obp22a	-0.53911668317451	0.00050444220642118
FBgn0040089	meso18E	-0.539076951028708	1.15295253181264e-09
FBgn0024994	Ugalt	-0.538820775209664	2.72249068187704e-08
FBgn0051778	CG31778	-0.537666770010717	0.00147040125192676
FBgn0259175	ome	-0.537451981580824	3.24921569733731e-09
FBgn0053113	Rtnl1	-0.535530880253991	1.79353753513099e-12
FBgn0037782	Npc2d	-0.53527198350548	0.00109344035614077
FBgn0034037	Cep89	-0.535140124543652	4.52369797497189e-05
FBgn0040832	CG8012	-0.534649070910222	0.000108111678427157
FBgn0032801	CG10165	-0.534495925580702	5.52091634093534e-07
FBgn0024179	wit	-0.533370364341374	2.64495275614016e-11
FBgn0031012	CG8051	-0.532849945494152	6.12850243621253e-11
FBgn0032783	CG10237	-0.532679354585493	0.000302233097003935
FBgn0031055	et	-0.53228910978751	0.000346114847683844
FBgn0037779	CG12811	-0.532007894968309	7.80683913768067e-08
FBgn0033047	CG7882	-0.531957760752259	4.92176569594023e-08
FBgn0050151	CG30151	-0.531882041876058	0.000497129235223922
FBgn0025469	slv	-0.531368250452462	1.44632059016452e-06
FBgn0039297	CG11852	-0.530799471229196	0.000124961641923621
FBgn0029791	AdamTS-B	-0.528757886025463	0.000622068064821132
FBgn0028546	ics	-0.528429068473571	1.43096406454265e-10
FBgn0002577	m	-0.528105028971126	0.00519461356808433
FBgn0035557	CG11353	-0.527622548928513	0.000263453588444878
FBgn0016126	CaMKI	-0.525628471711415	8.98756440022963e-06
FBgn0036563	CG13075	-0.525521955772629	0.00603753790272114
FBgn0030501	BthD	-0.52528427123239	0.00579198835278216
FBgn0038740	CG4562	-0.524792013781495	2.73646970079041e-05
FBgn0034246	Dcr-2	-0.524539289433539	9.90486466847745e-07
FBgn0024250	brk	-0.524227409422625	1.64679780611126e-05
FBgn0028342	ATPsyndelta	-0.524036589453789	1.22187708108348e-05
FBgn0028482	bdl	-0.523744120315085	6.24742166651687e-06
FBgn0004580	Cbp53E	-0.523637505077405	7.47505289111822e-06
FBgn0001114	Glt	-0.52340710054076	0.000125981223987558
FBgn0030594	fiz	-0.523091823723791	2.81798084106766e-05
FBgn0016031	lama	-0.522491545804726	1.49155021110315e-11
FBgn0052000	anne	-0.522196535015096	0.000192446507087915
FBgn0032945	CG8665	-0.520900305364701	4.54158189748571e-05
FBgn0015010	Ag5r	-0.520701117715671	2.48407865408914e-08
FBgn0033633	Smyd4-3	-0.520455573682243	1.37282119135585e-07
FBgn0037727	Nepl12	-0.520308412732386	3.25257525756558e-06
FBgn0033970	CG10205	-0.519709415689047	2.83846185552876e-05
FBgn0039902	Zip102B	-0.519487251495562	0.000143332358059067
FBgn0038922	Idh3b	-0.519393474187173	7.71525131861273e-07
FBgn0030183	CG15309	-0.518875767461641	1.31781021604896e-05
FBgn0032414	CG17211	-0.518502334019201	0.000369168712506619
FBgn0037288	CG14661	-0.518442314226612	2.27224418040522e-07
FBgn0020245	ttv	-0.517753645453181	7.34724799335257e-08
FBgn0004370	Ptp10D	-0.517042831971965	6.77766810913531e-06
FBgn0032265	CG18301	-0.515549313076279	0.000520946070386788
FBgn0004364	18w	-0.515499897350096	2.87562817040955e-06
FBgn0036697	rogdi	-0.51506551930727	2.94415157904308e-13
FBgn0037260	Mur82C	-0.514937773444473	5.08979323463906e-06
FBgn0037518	CG2641	-0.514440833343303	1.36285284286153e-05
FBgn0029170	TwdlT	-0.51350544287732	0.0146991049985679
FBgn0037045	CG10584	-0.513189309948278	3.50747600030828e-05
FBgn0039008	CG6972	-0.512359046569848	2.32722964018339e-07
FBgn0030311	CG11699	-0.511730763259642	7.71831423103667e-09
FBgn0046114	Gclm	-0.511304098982472	6.08870999773433e-10
FBgn0032116	Mco1	-0.510840841089424	4.57628796219007e-07
FBgn0039332	alrm	-0.509207976968151	1.32261697747235e-07
FBgn0031564	CG2816	-0.509201244733478	0.000999542139468926
FBgn0036769	Tsp74F	-0.509022253298612	3.00978573822493e-06
FBgn0020235	ATPsyngamma	-0.50827523972012	8.34410867499092e-05
FBgn0032879	CarT	-0.508254098004978	2.43403046701571e-06
FBgn0034715	Oatp58Db	-0.5082537872665	4.6317658906742e-08
FBgn0011660	Pms2	-0.507892941707371	1.03066062857329e-07
FBgn0026086	Adar	-0.506977833026771	8.15713031855647e-05
FBgn0003285	rst	-0.506946293737396	0.000426505942293833
FBgn0037614	TMEM216	-0.505138936072063	1.81792228105821e-06
FBgn0264754	btsz	-0.504562195469017	9.21721478510763e-07
FBgn0035216	CG9168	-0.503289824156576	0.000351973564540003
FBgn0263239	dar1	-0.502528075604964	0.00258088053732022
FBgn0027793	CG14787	-0.502163452323069	0.00167903693392832
FBgn0036923	CG17732	-0.502040277910072	0.00242554295494737
FBgn0031897	CG13784	-0.50168832885406	9.03119659602755e-11
FBgn0011764	Dsp1	-0.500746307982252	1.65822099130034e-06
FBgn0029849	Efr	-0.500679852184802	8.60813575022155e-07
FBgn0031249	CG11911	-0.500308124251769	0.0112450426831622
FBgn0005619	Hdc	-0.50029359397777	0.00706209951269282
FBgn0050480	CG30480	-0.500240611781593	0.00137447256280097
FBgn0039909	ND-49	-0.500138325256707	4.06703712075044e-06
FBgn0035983	CG4080	-0.500120057921783	4.91460288815093e-10
FBgn0052082	IRSp53	-0.499697592284134	4.99529130159362e-08
FBgn0039872	salt	-0.499493406331348	0.000726127079615016
FBgn0039849	CG11334	-0.499318528926414	7.07606658051561e-09
FBgn0038136	CG8774	-0.49925900912646	5.73522797978074e-06
FBgn0002645	Map205	-0.498873981015562	1.36121860551489e-05
FBgn0034052	CG8299	-0.498770624603262	0.0104376207773051
FBgn0039479	CG14257	-0.497788259913357	0.00263311517395027
FBgn0083919	Zasp52	-0.497302682876803	1.98377981876206e-06
FBgn0036463	Reck	-0.496992174845214	6.09442766863982e-06
FBgn0050395	CG30395	-0.496937978200778	0.00312106939017144
FBgn0265042	Irk1	-0.496728701806267	9.95126290024729e-09
FBgn0262126	Sec24CD	-0.496493521537324	1.7486446684832e-07
FBgn0008651	lbl	-0.496424738400069	0.00303750063952014
FBgn0004646	ogre	-0.49618182972018	4.09144903247739e-12
FBgn0037185	CG11367	-0.495901136488452	1.23563394536646e-08
FBgn0033904	CG18327	-0.495191835303407	0.000498088644872451
FBgn0033214	CG1941	-0.494922397192145	3.97414261061507e-06
FBgn0039049	CG6726	-0.494474351279364	3.72514366888519e-09
FBgn0037696	GstZ1	-0.4942439966944	0.00386695879577466
FBgn0028852	CG15262	-0.494204268865833	3.32688402527503e-06
FBgn0036282	Smyd4-2	-0.494202101218994	8.24296971674115e-05
FBgn0035028	Start1	-0.493944114743122	3.15514671545089e-10
FBgn0031170	ABCA	-0.493093385169613	5.77460161099722e-09
FBgn0001128	Gpdh1	-0.492723417147153	0.00012184688605197
FBgn0032934	CG8679	-0.4920120309368	5.83363319654559e-06
FBgn0000146	aub	-0.49162188810072	0.000111431988938505
FBgn0035538	DopEcR	-0.491230706527802	1.32528412801735e-06
FBgn0003174	pwn	-0.490536248985813	0.00330421945801939
FBgn0038076	Cyp313a4	-0.490073940316564	0.00838028804343621
FBgn0011286	RyR	-0.4895592366651	3.08446510861677e-05
FBgn0030465	CG15743	-0.489405915015694	2.11684494936596e-07
FBgn0004449	Ten-m	-0.489299096246312	0.000159032314349338
FBgn0044872	FucTC	-0.487997809749127	0.000520494507686832
FBgn0023529	CG2918	-0.487992378208931	3.23508895248435e-07
FBgn0001229	Hsp67Bc	-0.487369231857286	0.0149176088432838
FBgn0036199	Bmcp	-0.487322863333798	1.10284614689608e-10
FBgn0003499	sr	-0.487246284381923	0.000340924232607444
FBgn0001112	Gld	-0.487183048448927	2.12502816266792e-07
FBgn0030258	CG1552	-0.487030931532818	1.63883715925099e-07
FBgn0036742	CG7497	-0.486617514625614	4.32714299164291e-07
FBgn0060296	pain	-0.486108979365669	6.7189113433787e-11
FBgn0020622	Pi3K21B	-0.485913904047689	5.925281412705e-05
FBgn0030946	CG6659	-0.485707235595747	1.14808485139055e-06
FBgn0051719	RluA-1	-0.485532839381666	1.45556731367076e-10
FBgn0028944	Semp1	-0.484971512912429	0.00418293805993388
FBgn0004648	svr	-0.484859558536977	9.49517020155323e-07
FBgn0026192	par-6	-0.484442639481123	9.35587371700908e-09
FBgn0032943	Tsp39D	-0.48411888118613	2.216148211726e-05
FBgn0011828	Pxn	-0.483906182269294	7.8524470684033e-06
FBgn0019650	toy	-0.483457311529864	1.03225757036604e-05
FBgn0000015	Abd-B	-0.482810544599405	2.26714841919135e-06
FBgn0036528	CG7579	-0.482785552880253	0.000998952049987184
FBgn0052203	Spn75F	-0.482526592731272	0.00030698389766442
FBgn0026869	Thd1	-0.48247889870519	0.00011651332852904
FBgn0086655	jing	-0.482083160855279	2.64229939086641e-06
FBgn0039759	CG9733	-0.481618674357448	0.00705242512354824
FBgn0085358	Diedel3	-0.48052093291817	0.0107697938801985
FBgn0262719	CG43163	-0.480427700038858	0.000162760139860092
FBgn0037203	slif	-0.479601055752782	3.16669385251195e-09
FBgn0052512	CG32512	-0.479252956381863	9.40578510162685e-10
FBgn0016684	NaPi-T	-0.479228267159702	4.56719715954419e-10
FBgn0260026	CG42494	-0.478644707538801	0.00093893584307154
FBgn0040397	CG3655	-0.47716926602856	1.03755084612327e-05
FBgn0031929	CG18585	-0.476110444315565	0.00848229603334637
FBgn0037363	Atg17	-0.475856121041922	9.92587980533993e-08
FBgn0263220	Hk	-0.475520584752637	2.30457453696069e-05
FBgn0034724	babos	-0.47537233899882	4.69874902206431e-07
FBgn0019985	mGluR	-0.474658736860282	0.005519919097396
FBgn0036152	CG6175	-0.474539410260528	1.24796971651822e-05
FBgn0035529	Fdx2	-0.474428626087965	0.000478994367747974
FBgn0030841	CG8568	-0.473962991736053	0.00856978558276373
FBgn0029896	CG3168	-0.47358468152893	6.20194122608692e-07
FBgn0259145	CG42260	-0.473466370990996	2.13883877964556e-05
FBgn0051710	CG31710	-0.473073653313179	0.00293058216893498
FBgn0035805	CG7506	-0.472604862979327	0.000976187591502011
FBgn0031907	CG5171	-0.472584929269496	2.30106978196898e-05
FBgn0000527	e	-0.472573929727096	0.00405591424925612
FBgn0014075	Uggt	-0.472492057359427	2.92424240011398e-11
FBgn0053229	CG33229	-0.47248357259144	1.42172218564242e-05
FBgn0030805	wus	-0.472137505581625	0.000337253693713491
FBgn0031908	CG5177	-0.471960183031875	6.99496623008056e-08
FBgn0000927	fs(1)Ya	-0.471800270236752	0.00809453315173952
FBgn0003416	sl	-0.471463586272971	7.44872550551619e-07
FBgn0029723	Proc-R	-0.471283636029629	1.11411493700374e-07
FBgn0032480	Edem2	-0.471277943653505	1.0050867363654e-10
FBgn0001250	if	-0.470750566961148	9.58720489399056e-07
FBgn0037100	CapaR	-0.470539192404526	0.00106489912506197
FBgn0031258	CG4297	-0.470157615805368	2.87538212893013e-06
FBgn0035936	Tsp66E	-0.469345545538532	6.37134921271342e-09
FBgn0051493	CG31493	-0.468657701624525	0.001860602023545
FBgn0037525	CG17816	-0.468584811126848	9.60389098806303e-05
FBgn0261714	Cpn	-0.46815172606645	3.14441571164754e-06
FBgn0050148	CG30148	-0.468055555498721	0.000554624954292729
FBgn0031515	CG9664	-0.467504270633286	1.21861371832085e-06
FBgn0038795	CG4335	-0.467483793341758	0.000853117666816001
FBgn0030073	CG10962	-0.467465321904871	0.0104383300801
FBgn0052694	CG32694	-0.467235246512829	3.03931982097572e-05
FBgn0013770	Cp1	-0.466954749082445	3.50836469626295e-06
FBgn0025936	Eph	-0.466894676746933	0.000149169968664238
FBgn0011695	EbpIII	-0.466891539769337	5.39874663061559e-07
FBgn0022800	Cad96Ca	-0.466714278346392	1.13438806402344e-05
FBgn0034860	CG9812	-0.466448329987315	3.16346167096828e-05
FBgn0024189	sns	-0.466434681992661	1.13072100015898e-05
FBgn0026404	Dronc	-0.465600383461408	8.32346571205905e-06
FBgn0033095	chk	-0.465515472253379	2.49243107963006e-07
FBgn0003890	betaTub97EF	-0.465506221505697	3.25376388792877e-05
FBgn0263776	CG43693	-0.464978956325327	4.22928353014363e-10
FBgn0039050	CG17110	-0.464916342961735	2.75085441827246e-06
FBgn0063497	GstE3	-0.46460909197187	0.00108845702203381
FBgn0036501	CG7272	-0.46426542646625	1.68509062152551e-05
FBgn0029863	CG3823	-0.463905532780146	8.79884995557989e-07
FBgn0003178	PyK	-0.463376031791275	7.4420554251855e-06
FBgn0035032	ATPsynF	-0.463007800769533	0.000251059863199386
FBgn0015570	alpha-Est2	-0.462754083817284	0.000810073243663369
FBgn0033490	CG12917	-0.462654630406057	0.000425898283175432
FBgn0037076	ebd2	-0.462518425522285	6.30321965065551e-05
FBgn0031184	CG14615	-0.462311322856123	2.48046940723257e-07
FBgn0265356	tn	-0.461415692963219	0.000324307493818187
FBgn0265180	CG44245	-0.461399426127862	2.1708852634799e-07
FBgn0031256	shv	-0.459240221286483	4.67178767424937e-06
FBgn0262684	rudhira	-0.458949512205607	7.80933980653209e-05
FBgn0003090	pk	-0.458671147327099	4.93111696084037e-05
FBgn0037765	CG9458	-0.458427040593949	3.69166174705651e-07
FBgn0011592	fra	-0.456898693021343	6.98024788125348e-07
FBgn0035945	CG5026	-0.456659297241254	3.96175119144107e-07
FBgn0015583	Acp29AB	-0.456028193247045	0.000226164593802917
FBgn0051475	CG31475	-0.45598385423971	0.000335749137268262
FBgn0032022	CG14275	-0.455349017812907	1.35794876323005e-06
FBgn0038701	CG18493	-0.454944959046563	0.00067125296796593
FBgn0052698	CARPB	-0.454801551232516	0.000810243431763586
FBgn0010591	Sply	-0.454479343636361	9.07422383615055e-08
FBgn0015797	Rab6	-0.454375759984838	3.2177534524419e-09
FBgn0031725	DIP-eta	-0.454344113790795	0.00315529092276103
FBgn0005592	btl	-0.45425550399172	1.85560127338929e-05
FBgn0039856	CG1774	-0.454162839609128	6.70179592125896e-07
FBgn0262139	trh	-0.454143600443394	0.000352511023197775
FBgn0024995	CG2680	-0.453746974829539	1.26242659858475e-08
FBgn0038542	TyrR	-0.452710698342704	4.18291661383139e-05
FBgn0032620	CG12288	-0.452303255733747	0.00388603915127144
FBgn0004396	CrebA	-0.452194989983246	0.000132662946256565
FBgn0034484	CG11044	-0.451881442202939	1.89875698834118e-08
FBgn0003410	sina	-0.451705095605335	4.55135132361777e-05
FBgn0036732	Oatp74D	-0.451085228008054	3.43139832239276e-07
FBgn0030098	CG12057	-0.450499564230018	0.00267893984824657
FBgn0086674	Tpst	-0.449884873810035	0.000106754679238521
FBgn0003507	srp	-0.449250866613452	6.05093535811727e-05
FBgn0040813	Nplp2	-0.448840217761547	0.0036615539556981
FBgn0031264	CG11835	-0.448763448535704	0.000127727959930203
FBgn0036833	CG3819	-0.448627007020572	0.00230071223069464
FBgn0032428	CG6405	-0.448321504170698	8.9465369775443e-05
FBgn0262473	Tl	-0.447988694074512	1.02853046706181e-07
FBgn0039928	Cals	-0.447921351072321	0.000631019712016086
FBgn0028886	CG15279	-0.447899647037055	4.00479698935712e-07
FBgn0053301	CG33301	-0.446506495193486	0.00876109724565138
FBgn0083956	CG34120	-0.446299498030134	9.70050761799162e-07
FBgn0032935	Atg18b	-0.446295585790594	6.94368540159878e-09
FBgn0036165	chrb	-0.446182751349147	0.00254463757569813
FBgn0051233	CG31233	-0.446175932569646	0.000316383899163649
FBgn0037718	P58IPK	-0.446157421334133	3.31588878261418e-07
FBgn0000046	Act87E	-0.446145555190279	1.86940542623493e-05
FBgn0262509	nrm	-0.445675959671969	4.24319448864548e-05
FBgn0028371	jbug	-0.445422077169236	5.57286347522569e-05
FBgn0032780	CG13085	-0.445220506959257	0.0096337649261843
FBgn0032363	Dlg5	-0.445117961245348	4.8168044466701e-07
FBgn0259220	Doa	-0.445088997071621	3.8188101862677e-06
FBgn0031912	muc	-0.445060580630944	1.06352555746014e-05
FBgn0260386	mtg	-0.444735683212286	0.0150279739150264
FBgn0033033	scaf	-0.444466704921207	1.17219972829765e-05
FBgn0028480	CG17841	-0.444355670620111	1.36682377236612e-05
FBgn0034497	Mpcp1	-0.443511440167435	0.00222263148814103
FBgn0037553	CG18249	-0.442411952925775	6.12312557057443e-05
FBgn0029878	Pat1	-0.442358636068446	2.45598141499493e-09
FBgn0031741	CG11034	-0.441647931092306	1.78957702065164e-06
FBgn0004854	B-H2	-0.44152405845952	0.000831896068531943
FBgn0050463	Pgant9	-0.441119067563463	9.61847825351981e-08
FBgn0015805	HDAC1	-0.441115284527809	6.47130656198789e-08
FBgn0262026	CG42837	-0.441029667765298	1.95950372170853e-05
FBgn0036335	mRpL20	-0.44092253400032	0.000982106144465025
FBgn0259150	OtopLc	-0.440916990801925	1.28462239370538e-05
FBgn0261642	mbl	-0.440763629181857	0.00491027169591649
FBgn0004606	zfh1	-0.440439782528593	2.54390306889076e-05
FBgn0051419	CG31419	-0.439898886909954	0.000176819227682213
FBgn0030090	fend	-0.439654669202022	0.000248974913888844
FBgn0039209	REPTOR	-0.439552415927713	0.000137592438484117
FBgn0259935	CG42458	-0.439229052571085	0.00187960306961272
FBgn0011336	Stt3B	-0.43897288033484	4.45813212024905e-08
FBgn0000636	Fas3	-0.438803037121114	2.84249175247645e-07
FBgn0051694	CG31694	-0.438673171119274	3.46128826097311e-10
FBgn0034351	rswl	-0.43833467058003	9.95774954601882e-06
FBgn0029996	UbcE2H	-0.438219986469142	1.7392586610697e-06
FBgn0038878	CG3301	-0.436662436953645	0.00109394199777829
FBgn0005624	Psc	-0.43629529874092	0.000619054288952433
FBgn0015777	nrv2	-0.436001984455042	5.26047424261606e-08
FBgn0024366	CG11409	-0.435997139198474	0.00235908782475115
FBgn0030788	Sap30	-0.435964262341698	5.30172119262265e-06
FBgn0039689	CIA30	-0.435842743316914	7.80308781952537e-06
FBgn0052278	CG32278	-0.435551160293813	0.000281190848442298
FBgn0030341	p24-1	-0.435308244932904	5.66743302603155e-08
FBgn0020907	Scp2	-0.434327808859504	0.000912719149395757
FBgn0029899	sov	-0.434250774901193	6.49037645278517e-05
FBgn0035985	Cpr67B	-0.434068559146761	6.21588779227447e-05
FBgn0037643	ScsbetaA	-0.43320344989945	6.52711213117905e-06
FBgn0020416	Idgf1	-0.432749901030847	0.000210510764958613
FBgn0027108	Inx2	-0.432180840940824	1.03312987941505e-06
FBgn0026076	UBL3	-0.431939156835246	6.62168316743815e-07
FBgn0086855	CG17078	-0.431464231001053	2.89661530659949e-08
FBgn0031357	mRpL48	-0.431437164813267	0.000400886416169497
FBgn0051997	CG31997	-0.43103956754254	0.00172889447710689
FBgn0037690	Task7	-0.43072589626014	0.00850291457331539
FBgn0259984	kuz	-0.430569389217082	8.73567023562638e-05
FBgn0259170	alpha-Man-Ia	-0.430467900988391	1.30315440258433e-06
FBgn0052638	CG32638	-0.430425423691595	8.57599855643406e-08
FBgn0264302	CG43780	-0.430349652723512	1.6930379699666e-05
FBgn0033564	Pex6	-0.43019161971075	5.03382080638698e-08
FBgn0002931	net	-0.429666379734894	0.00240616049704964
FBgn0026755	Ugt37B1	-0.429551401539658	0.00329350851227182
FBgn0002466	sti	-0.429405848976413	2.33531315894431e-05
FBgn0033130	Tsp42Ei	-0.429317650200136	5.76820010440878e-05
FBgn0039959	l(3)80Fj	-0.429224527431406	0.0116133961755812
FBgn0034494	CG10444	-0.428567888151294	1.12501222212978e-06
FBgn0028479	Mtpalpha	-0.42833041425603	5.92896974474824e-06
FBgn0036857	Aldh7A1	-0.427906822485077	0.00151018280663508
FBgn0031216	Zir	-0.427872921554551	0.000300951114244855
FBgn0051100	CG31100	-0.427582037342955	6.01590471875415e-09
FBgn0039594	snu	-0.427549645070031	5.24313434870958e-05
FBgn0027580	PCB	-0.426792055941386	1.95090316216658e-05
FBgn0028940	Cyp28a5	-0.426565703938524	9.39792006265429e-08
FBgn0004181	Ebp	-0.426415520507009	0.000482543865369294
FBgn0040098	lectin-29Ca	-0.42596438182398	0.00150818563094851
FBgn0036551	CG17029	-0.425606088442732	3.93996784505441e-06
FBgn0023177	Pp4-19C	-0.42531025197059	7.86121031836626e-07
FBgn0034909	CG4797	-0.424529084864987	3.78957768450293e-05
FBgn0036043	Ae2	-0.424232768191751	1.13423210412671e-06
FBgn0003886	alphaTub85E	-0.424162144444491	0.000241098436334389
FBgn0015929	dpa	-0.424053279983091	0.000368524687112293
FBgn0051998	CG31998	-0.423140772848401	0.00185286494237922
FBgn0053290	CG33290	-0.423105080599244	0.0171571207447511
FBgn0035241	CG12105	-0.423103256176993	0.000965984720855619
FBgn0034706	CG11275	-0.422963002446374	0.000142855150351968
FBgn0029868	ND-B16.6	-0.422651538769165	2.60815677368789e-05
FBgn0033782	sug	-0.421355195270965	0.000667105543638448
FBgn0039665	CG2310	-0.421158177166736	0.0139104250769346
FBgn0036648	CG4098	-0.421092177899587	0.000345090756088987
FBgn0030362	regucalcin	-0.420887056322254	0.000528586206333357
FBgn0035542	DOR	-0.420727188023159	4.68433593832361e-05
FBgn0039858	CycG	-0.420694399083872	8.14762958760906e-06
FBgn0037807	CG6293	-0.420604551666512	3.8014785924991e-06
FBgn0030369	Cyp318a1	-0.420097989095627	0.0057142985618654
FBgn0037817	Cyp12e1	-0.420085509741769	0.00234482335715369
FBgn0025693	ZnT41F	-0.419944672053911	3.10476229381729e-06
FBgn0036053	iPLA2-VIA	-0.419770835904215	1.1688729671554e-10
FBgn0250869	CG42240	-0.419421022577238	4.71144871531043e-06
FBgn0003071	Pfk	-0.419023202496983	4.74563123882556e-06
FBgn0263006	SERCA	-0.418605727158522	0.000306324053940706
FBgn0050085	Rif1	-0.417728050925642	0.00240475364811802
FBgn0030890	CG7536	-0.417385032167254	3.94954591632675e-09
FBgn0000097	aop	-0.417265238303768	0.000149492932692592
FBgn0036919	Grasp65	-0.416997957390989	8.83859741150867e-06
FBgn0037963	Cad87A	-0.416824869234108	6.69427930386648e-05
FBgn0010015	CanA1	-0.416377063409523	7.19039348741155e-06
FBgn0035173	CG13907	-0.416272687197098	3.58222026522658e-06
FBgn0039904	Hcf	-0.416141514985567	3.31116555026804e-05
FBgn0028704	Nckx30C	-0.41585373021762	0.00655829783636879
FBgn0024555	flfl	-0.41562483150071	5.60053493104487e-06
FBgn0015576	alpha-Est8	-0.415249480152889	3.65059655432748e-07
FBgn0031150	bves	-0.415144388413551	9.34150932500258e-05
FBgn0033129	Tsp42Eh	-0.415111447806873	0.000771529306655452
FBgn0037933	Ho	-0.414690219631681	4.86410900223819e-07
FBgn0039014	CG45049	-0.414319688603228	1.69037981852162e-05
FBgn0000611	exd	-0.414279619973061	4.50492067308311e-06
FBgn0260659	CG42542	-0.413275908899137	1.44362383476317e-08
FBgn0000317	ck	-0.412874331213081	5.63907899540871e-06
FBgn0039311	CG10513	-0.412734047966879	7.00379920955767e-05
FBgn0041713	yellow-c	-0.412450938224853	1.68497918005574e-06
FBgn0034417	CG15117	-0.412417064248982	1.69477099623787e-05
FBgn0039358	CG5028	-0.412357753278753	0.000206570235795263
FBgn0004055	uzip	-0.411979858742228	1.06219954282398e-07
FBgn0034716	Oatp58Dc	-0.411617307456301	1.62245457791413e-07
FBgn0029834	CG5937	-0.411042242779745	0.000190756745759352
FBgn0033476	oys	-0.410916128622044	6.81155875951567e-08
FBgn0261671	tweek	-0.410677307856726	0.000136117765033889
FBgn0029095	aru	-0.410676789295374	1.1246412121316e-06
FBgn0038641	ChT	-0.410566744009498	4.47561322080123e-06
FBgn0261565	Lmpt	-0.410023965611278	1.57033055822558e-06
FBgn0030164	CG1889	-0.409990039996189	3.46743524166657e-07
FBgn0037890	CG17734	-0.409813403356808	0.00631280736720246
FBgn0038460	CG18622	-0.409569245612879	6.97812962918671e-05
FBgn0030941	wgn	-0.409492363380378	3.61796762091256e-06
FBgn0263916	Ent2	-0.409347468626876	1.70153408010058e-06
FBgn0034500	CG11200	-0.409246483015586	3.0040025587488e-06
FBgn0259242	CG42340	-0.408311713136094	0.000735800229704239
FBgn0004885	tok	-0.40810768733592	0.000124222356295919
FBgn0265268	CG18234	-0.408051515455919	0.000532563220726374
FBgn0010051	Itpr	-0.407454469853949	7.56243927102994e-05
FBgn0260005	wtrw	-0.407170610821344	2.27300954735086e-07
FBgn0052016	4E-T	-0.406750495899103	1.68803003267541e-05
FBgn0040376	AANATL7	-0.406034524590115	7.32111810340491e-06
FBgn0023534	CG17778	-0.405783193272106	0.00117556775888486
FBgn0030122	Aladin	-0.405759242209219	5.11124672028164e-05
FBgn0031734	CG11147	-0.405663485380866	3.7618391186143e-06
FBgn0028675	Sur	-0.405595251819556	0.000289610384792788
FBgn0033872	CG6329	-0.40528209256436	0.000421647956157271
FBgn0034521	Mgat1	-0.405085929800805	2.07193836338465e-05
FBgn0034113	CG8060	-0.404997088366255	2.90125386835597e-06
FBgn0260943	Rbp6	-0.40498354040211	0.00579160462860523
FBgn0029082	hbs	-0.404878966583671	0.00368867502490771
FBgn0034145	CG5065	-0.404829425889293	8.99743300280229e-06
FBgn0031186	wap	-0.404666936887846	1.08243902741646e-05
FBgn0002936	ninaA	-0.40449037095399	0.000149845969540948
FBgn0038679	CG6040	-0.404175633194193	0.000189927664783399
FBgn0032922	Coq3	-0.404126730974267	5.84027135632681e-05
FBgn0005659	Ets98B	-0.403369933936612	4.1312760908923e-05
FBgn0026432	Grip163	-0.403118507113927	5.9498512551508e-06
FBgn0027621	Pfrx	-0.402903295204804	0.000161342536272178
FBgn0036461	Zip71B	-0.402694692081896	8.74874772760014e-05
FBgn0086680	vvl	-0.402300806605898	0.000974185805252865
FBgn0001169	H	-0.402127141995791	3.61656275834267e-05
FBgn0032129	jp	-0.402046610088313	0.00071556132684888
FBgn0036186	CG6071	-0.401946242826497	1.54983711941901e-05
FBgn0037845	CG14694	-0.40177105191353	3.14839861983224e-05
FBgn0028336	Fum1	-0.401746977653171	0.000721842404326107
FBgn0020251	sfl	-0.401719843629195	1.59098330784496e-05
FBgn0034126	jtb	-0.401579939599969	0.0178168056387017
FBgn0039908	Asator	-0.401555303822998	0.000216845475081298
FBgn0263997	CG43740	-0.401272429477571	0.0107228780420978
FBgn0262733	Src64B	-0.401136367614911	7.85846888096169e-05
FBgn0033464	CG1441	-0.400419328146791	0.00361666792230049
FBgn0053653	Cadps	-0.400138156969738	0.0032018921089989
FBgn0250876	Sema5c	-0.399699791800027	6.20332576854965e-06
FBgn0031937	CG13795	-0.399112606703537	0.0086314294335656
FBgn0038842	hdly	-0.399110167750697	2.46367477485568e-07
FBgn0033958	jef	-0.39836818301549	1.09363191933364e-05
FBgn0031981	Megf8	-0.398326659860656	0.000114946259360551
FBgn0035622	TM9SF3	-0.398312024753531	3.96062570555558e-07
FBgn0036770	Prestin	-0.398155358157381	1.24271418215777e-07
FBgn0029092	ced-6	-0.39799540518486	4.38730122323647e-06
FBgn0035539	slow	-0.397563434059574	0.00623502971178082
FBgn0000536	eas	-0.397178025721281	2.41266652175989e-07
FBgn0052243	CG32243	-0.396808050561815	0.00801295779640989
FBgn0036550	CG17026	-0.396354772975659	0.000221720442176433
FBgn0031006	rictor	-0.39617514164413	2.97067361424557e-05
FBgn0032318	CG14072	-0.396070012068773	0.0115849174193398
FBgn0086687	Desat1	-0.396015200671326	4.4246752491227e-06
FBgn0002789	Mp20	-0.395874057809412	1.26036884027803e-05
FBgn0037758	CG9467	-0.395731977953645	5.90254852253412e-08
FBgn0035085	CG3770	-0.395198859714316	0.00213554811985626
FBgn0034499	Cpr56F	-0.395142675708643	0.00339808562987371
FBgn0260855	Sec22	-0.394570161024383	6.70974589551574e-06
FBgn0024251	bbx	-0.393940730562961	9.38457886257842e-07
FBgn0004652	fru	-0.393698923838025	0.000215885267174612
FBgn0019644	ATPsynB	-0.393112211221204	0.00170799966018056
FBgn0039099	GILT2	-0.392888179331474	6.29887021408352e-05
FBgn0032904	Mtp	-0.391800479680759	9.12414663605051e-05
FBgn0261674	CG42709	-0.391275746691038	2.90633213613105e-06
FBgn0031496	CG17258	-0.390849828994593	0.000246682952067037
FBgn0031695	Cyp4ac3	-0.390744666893283	0.00536950404332868
FBgn0014163	fax	-0.390671146972033	0.000304706062510681
FBgn0035134	CG1231	-0.390484712177186	0.0103244469099595
FBgn0040030	zyd	-0.390427854330835	1.41665863043534e-06
FBgn0031250	Ent1	-0.390375399901097	5.24512347930154e-06
FBgn0031118	RhoGAP19D	-0.390207862271272	0.0012844534664558
FBgn0002121	l(2)gl	-0.389962742956993	0.00126579547618266
FBgn0011676	Nos	-0.389478066604708	0.000882376840088423
FBgn0052483	CG32483	-0.389123409386737	0.00764408122251098
FBgn0261552	ps	-0.388847590908992	0.000382429737377443
FBgn0003656	sws	-0.388645784375064	9.67747999440489e-06
FBgn0027095	Manf	-0.388627381770723	0.000228407181716565
FBgn0031857	LUBEL	-0.388380312197911	0.00279421945435548
FBgn0035076	Ance-5	-0.388301969504712	0.0018517924042971
FBgn0052732	Setd3	-0.38818632169332	9.10477219041937e-05
FBgn0005536	Mbs	-0.388019467026017	0.000154519452051328
FBgn0035021	CG4622	-0.387653634205711	2.92364932685568e-05
FBgn0034439	CG10062	-0.387638355215435	1.45205378387922e-05
dsim_PG00076	-	-0.387290399803305	0.00302906140635674
FBgn0036829	Ir75d	-0.387044345889064	0.00016053649922995
FBgn0037371	Sym	-0.386863463594952	9.57788476867121e-06
FBgn0261811	pico	-0.38678176184031	0.00211575485744767
FBgn0036191	Sugb	-0.386262855701458	5.65576456019362e-06
FBgn0031182	Cyp6t1	-0.386090467506049	0.000627162098303
FBgn0034025	Pgant1	-0.385906304658614	1.50212045263627e-08
FBgn0029067	Dd	-0.385890022987347	0.00126964023127799
FBgn0030508	CG15760	-0.385583571638736	0.00584244785543158
FBgn0034693	CG11073	-0.385420452522429	0.000100860362246583
FBgn0027560	Tps1	-0.385045646307216	2.73925582676004e-06
FBgn0033483	egr	-0.384969697777064	5.1623989081604e-07
FBgn0037232	Suv3	-0.384754436509104	1.98204660045726e-05
FBgn0027865	Tsp96F	-0.384605210414587	0.00113826710002461
FBgn0021764	sdk	-0.383589688618281	0.000454160201473412
FBgn0027790	GV1	-0.383143719863215	0.00037384775396693
FBgn0037164	CG11438	-0.383004239084169	0.0070822187791908
FBgn0010348	Arf79F	-0.382907002032714	0.000789684426434897
FBgn0062413	Ctr1A	-0.382886597824825	3.76608249059792e-06
FBgn0027586	CG5867	-0.381942193401326	5.28310901008848e-07
FBgn0033166	Eaf	-0.381844079420999	1.5057419537779e-05
FBgn0035411	Girdin	-0.381698353510814	4.79335727050649e-05
FBgn0086698	frtz	-0.381550510757773	0.000439639306952571
FBgn0030196	Psf3	-0.381292435251546	0.00632116162708964
FBgn0033451	Marc	-0.380754100748573	0.000500109310870937
FBgn0033740	dgt5	-0.380561271920462	0.00370685722827511
FBgn0259212	cno	-0.380236199869717	0.00070762191465512
FBgn0036623	Agpat3	-0.38019591496563	2.70785257159867e-07
FBgn0034067	CG8399	-0.380065240385061	9.98138508254596e-05
FBgn0052843	Dh31-R	-0.379452163516559	0.000332932843162479
FBgn0264489	CG43897	-0.37937740312112	0.000652053931318157
FBgn0051413	Qsox4	-0.378801194342279	0.000552577083775683
FBgn0039465	Tsp97E	-0.378670115992413	7.9256250098697e-06
FBgn0036101	NijA	-0.37860406456733	0.00263127783078772
FBgn0030894	Mvb12	-0.378160090306158	1.81053125320989e-05
FBgn0040324	Ephrin	-0.377780245315433	0.00573131675887898
FBgn0032724	CG10428	-0.377523873877399	0.000261543684383159
FBgn0028530	mTTF	-0.377393808668142	5.12156096415132e-05
FBgn0036821	CG3961	-0.37727862526675	3.656730700514e-05
FBgn0036117	CG6321	-0.377238216087643	0.000141811986439859
FBgn0037000	ZnT77C	-0.376972001113019	2.76266565136224e-05
FBgn0029828	CG6067	-0.376887046077915	4.09739737870555e-05
FBgn0023528	CG2924	-0.376870981088134	1.16319766596143e-05
FBgn0051992	gw	-0.376426986443574	0.000140168411882295
FBgn0034688	CG11474	-0.376105444896201	1.55128879593491e-07
FBgn0028419	Kr-h2	-0.37593225189462	4.45640521367875e-06
FBgn0038067	CG11598	-0.375848844750577	0.000954582807249465
FBgn0030912	CG6023	-0.375830523216486	0.00389882359909416
FBgn0039026	CG7029	-0.374721843318814	0.00076565083784719
FBgn0023395	Chd3	-0.374377772525737	0.0004580013496764
FBgn0039226	Ude	-0.374366750731991	4.14748041946533e-05
FBgn0264975	Nrg	-0.37427622970969	0.000322873641224678
FBgn0029003	mab-21	-0.374134947943082	0.000133646477868441
FBgn0031836	CG11050	-0.374131006115001	1.21677313563451e-05
FBgn0038465	Irc	-0.374112668072339	0.000505534549771469
FBgn0032021	CG7781	-0.374041630571861	0.000378221625334675
FBgn0029709	CHOp24	-0.373914543283146	0.000254626718760854
FBgn0011666	msi	-0.373239488541351	0.0121371606523449
FBgn0086475	Sec3	-0.373119161917671	5.48685194654203e-06
FBgn0034703	CG3045	-0.372952679043582	0.00847747458154946
FBgn0000316	cin	-0.372653133957744	0.00027375559885571
FBgn0027930	MP1	-0.372597093139383	5.47296158957247e-07
FBgn0261794	kcc	-0.372315629839652	1.46135119565549e-07
FBgn0037960	mthl5	-0.372231594087036	0.00384145210660706
FBgn0034736	gas	-0.371820952983448	0.000881231161146371
FBgn0039755	CG15531	-0.371504819043976	0.00105269606587374
FBgn0030360	CG1806	-0.371339843462017	0.00038186976047045
FBgn0035480	CG14984	-0.370513272054296	0.00252636780755015
FBgn0031888	Pvf2	-0.370499876032109	0.0150038885464121
FBgn0030575	CG5321	-0.370496817845071	0.00161743897280427
FBgn0036556	hzg	-0.370122142082072	0.00147992323817737
FBgn0034885	Eglp4	-0.369817286053229	0.000492537549000067
FBgn0003975	vg	-0.369797607896386	0.000887968078867865
FBgn0038721	subdued	-0.369726224744843	2.01545395489912e-05
FBgn0052062	Rbfox1	-0.369349523516152	0.00600521986809167
FBgn0034432	CG7461	-0.368682742986528	1.0255989531229e-05
FBgn0035272	mRpL46	-0.368535906417426	0.000639838971237761
FBgn0030053	CG12081	-0.36852226074665	2.27666645964852e-06
FBgn0026323	Tak1	-0.368325344189176	3.22353350236264e-05
FBgn0037117	CG11248	-0.367983410658368	2.33572773828986e-05
FBgn0026378	Rep	-0.36755898204203	2.94518633781248e-05
FBgn0034282	Mapmodulin	-0.367180630185835	3.78542079550675e-05
FBgn0031681	Pgant5	-0.367069027831606	3.71652272812118e-05
FBgn0033654	Sobp	-0.366791248598755	0.00105241241346816
FBgn0052451	SPoCk	-0.366576300539984	0.000101743396614296
FBgn0032938	CG8671	-0.366379254936968	1.24211532479134e-05
FBgn0016059	Sema1b	-0.365907187756619	6.99923887450661e-06
FBgn0030011	Gbeta5	-0.36586675172789	8.03298377987973e-05
FBgn0032753	CG17572	-0.365250452960682	0.00322605667870074
FBgn0031307	MFS3	-0.365210658521968	0.00756263376032853
FBgn0036144	GlcAT-P	-0.36462370601862	2.53720031921947e-05
FBgn0003870	ttk	-0.364498938408969	7.8354392645838e-05
FBgn0010548	Aldh-III	-0.364279483063504	0.00010591017706142
FBgn0034517	Cpr57A	-0.363607555516423	0.00225743655483963
FBgn0030163	CG1791	-0.362920497413161	3.31805535764117e-05
FBgn0016797	fz2	-0.362741904812347	0.00446339669914706
FBgn0262559	Mdh2	-0.362623188270207	0.00368034666193286
FBgn0033304	Cyp6a13	-0.362477915084072	0.00117120463270594
FBgn0039944	CG17162	-0.362197124821359	0.00018224820306742
FBgn0039339	CG5116	-0.36214805476363	5.48381775179096e-05
FBgn0032285	CG17108	-0.361995142344079	0.00127046902335964
FBgn0013563	Pex1	-0.36199066415615	2.0025025857706e-06
FBgn0036154	CG6168	-0.361731118134783	0.000806830492423423
FBgn0025635	CG17829	-0.36167694565102	0.000492043558762012
FBgn0032395	Wdr81	-0.361643649538519	0.000183575228142035
FBgn0031645	CG3036	-0.361279357933844	0.000242459949574805
FBgn0025725	alphaCOP	-0.361180715400045	2.85099546835018e-06
FBgn0034537	DMAP1	-0.360974197431195	0.000152176361646433
FBgn0004888	Scsalpha1	-0.360840957648816	0.00260868094870986
FBgn0031397	CG15385	-0.36083821114926	1.52101339876375e-05
FBgn0029117	Surf1	-0.360293263748769	0.0118515658578847
FBgn0035016	CG4612	-0.359887783440284	0.00148961470586189
FBgn0040777	CG14767	-0.359295294180975	2.21910470194194e-06
FBgn0032940	Mondo	-0.358885772929792	8.81282842776941e-06
FBgn0031409	CG4271	-0.358768246053432	0.0154176614604869
FBgn0039907	lgs	-0.358331625080507	7.66586132522131e-05
FBgn0013997	Nrx-IV	-0.358279720273028	1.5815941938797e-05
FBgn0260741	CG3281	-0.358025446363593	0.00120167471940893
FBgn0050021	metro	-0.357736819586179	1.69960020356542e-05
FBgn0030887	CG6867	-0.35721131335289	5.02027427945047e-06
FBgn0030030	CG1636	-0.357087124326378	1.46601137245095e-05
FBgn0263830	CG40486	-0.357020416761386	0.00160104286894961
FBgn0027780	Aasdh	-0.356299987987309	0.00982893258172526
FBgn0030514	CG9941	-0.355341585558548	2.91864292028475e-07
FBgn0033128	Tsp42Eg	-0.355263049053072	0.000421003732690453
FBgn0020440	Fak	-0.355088053541479	1.06157140622819e-05
dsim_PG00129	-	-0.355004354287198	0.00354962245882326
FBgn0001624	dlg1	-0.354953865496949	0.0036824325033871
FBgn0036964	FRG1	-0.354921102132169	0.000602130668096038
FBgn0020278	loco	-0.354671913968513	5.93180765951798e-05
FBgn0262539	CG43093	-0.354590271062606	0.0175483915891473
FBgn0001218	Hsc70-3	-0.354573482526832	0.00026878829781272
FBgn0024182	waw	-0.354500228092476	0.00149233438959342
FBgn0026319	Traf4	-0.354277335586308	0.00117424501415764
FBgn0031655	Marcal1	-0.354249137264234	0.000694922252973887
FBgn0040336	Seipin	-0.354238211795955	0.000340552162383635
FBgn0032266	CG18302	-0.354096179627301	0.000852534219199402
FBgn0038829	CG17271	-0.352623360086986	0.00024437482988435
FBgn0030109	CG12121	-0.352430995352096	2.2234429455234e-08
FBgn0011236	ken	-0.352417762193479	0.000319886037009012
FBgn0086357	Sec61alpha	-0.352398716553278	0.00030091235062586
FBgn0035771	Sec63	-0.351998406716137	1.80867180906076e-05
FBgn0038220	red	-0.351546368266607	9.93253356558591e-06
FBgn0032690	CG10333	-0.351380642558053	7.06153817695793e-06
FBgn0004924	Top1	-0.351380487592245	0.000248584857490112
FBgn0001145	Gs2	-0.351168828414913	0.000264940764063862
FBgn0016691	ATPsynO	-0.350890917171829	0.00825074316657917
FBgn0000524	dx	-0.350178266346054	0.0159192058719308
FBgn0015806	S6k	-0.350087312437924	0.000129734768699345
FBgn0004436	Ubc6	-0.349413433178605	0.00501305744307257
FBgn0040395	Unc-76	-0.349227088007951	6.83345158834118e-05
FBgn0039595	AstA-R2	-0.349014940322668	0.00289527521103187
FBgn0085442	NKAIN	-0.348205742126938	9.20871638993372e-06
FBgn0030336	CG1578	-0.348007141791246	7.0181913705223e-05
FBgn0020496	CtBP	-0.347947916860521	0.000398687243200743
FBgn0263316	Mrp4	-0.347881516089133	0.000139790571446542
FBgn0039635	Pdhb	-0.347793144477891	0.000787931882829882
FBgn0003444	smo	-0.347677122888473	0.000803775262109434
FBgn0052412	QC	-0.347483153751899	0.00857476009984271
FBgn0052221	CG32221	-0.346997628210227	0.000248078518052421
FBgn0050291	CG30291	-0.346979500852005	0.00012987331218216
FBgn0003328	scb	-0.346536636946132	3.61470240736086e-05
FBgn0035449	CG14971	-0.345737182501847	1.10891365310421e-05
FBgn0052191	CG32191	-0.345584183866695	0.000282282908388339
FBgn0019925	Surf4	-0.345494689379481	5.4652045906937e-06
FBgn0029944	Dok	-0.345342259208843	0.000230168104379518
FBgn0019957	ND-42	-0.345151775080764	0.000813169869870726
FBgn0039381	SppL	-0.344735379960986	1.96018805376723e-05
FBgn0019972	Drice	-0.344515509446369	2.64999048796842e-05
FBgn0032810	CG13077	-0.344490215787691	0.00551069589396421
FBgn0034940	CG16787	-0.344199196834836	6.26566688457956e-05
FBgn0003557	Su(dx)	-0.343993404544923	1.83894777227044e-05
FBgn0037956	CG6959	-0.343606804759099	0.00473711104585356
FBgn0033906	ReepB	-0.343569341816349	3.37219999201191e-06
FBgn0032189	Ripalpha	-0.343386472869665	0.00266130957686189
FBgn0011509	SrpRbeta	-0.343381042447685	7.3951404417148e-05
FBgn0039644	rdog	-0.342772121622719	0.000117045356820112
FBgn0028931	CG16863	-0.342682188905847	0.00335895272694057
FBgn0003028	ovo	-0.342652910873483	0.00982089670402162
FBgn0051116	ClC-a	-0.342632404775093	2.34678967683215e-05
FBgn0016131	Cdk4	-0.342465167417262	0.00115647202702769
FBgn0043012	AP-2sigma	-0.342192892229117	5.83302649243464e-05
FBgn0025391	Scgdelta	-0.341646924780002	0.0112277335953711
FBgn0035390	scramb2	-0.341508863688496	0.000329333700220629
FBgn0086604	side-VIII	-0.341127063592728	0.00012062614421065
FBgn0010909	msn	-0.340756369248395	0.000263469604032982
FBgn0038181	CG9297	-0.340737228554117	0.00247292961873535
FBgn0261564	ReepA	-0.340174459225303	1.34390546523356e-07
FBgn0030286	Gapvd1	-0.340170147973401	5.65939317073651e-06
FBgn0033368	CG13743	-0.33977639949911	0.0116737428624553
FBgn0002856	Acp26Ab	-0.339718381433547	0.0165221984951104
FBgn0035943	CG5653	-0.339713678707024	0.000391752404085931
FBgn0033138	Tsp42Eq	-0.339540059852869	0.00305169573740144
FBgn0025683	CG3164	-0.339504664705984	1.48394849884518e-05
FBgn0038974	CG5377	-0.339173998539278	0.0067576864367537
FBgn0029506	Tsp42Ee	-0.337316816836475	3.97794461966378e-05
FBgn0011584	Trp1	-0.337108292230991	2.21297640666317e-05
FBgn0039890	ABCD	-0.336915169805546	0.0168131255959929
FBgn0030306	Spase25	-0.336776877096622	0.000124562424994542
FBgn0030850	stas	-0.336579779326129	6.15503975131621e-06
FBgn0004864	hop	-0.336557605856038	0.000251539199848243
FBgn0011589	Elk	-0.336227964368697	0.00329579625139974
FBgn0037911	CG10898	-0.336188741497908	0.000863591276829063
FBgn0037448	CG15186	-0.336057268099138	0.0041237867754316
FBgn0083945	CG34109	-0.335866066362503	0.00194355977767115
FBgn0030892	CG7206	-0.335620425064153	9.18345564742694e-05
FBgn0039321	CG10550	-0.335438230419563	5.01438093935292e-06
FBgn0037747	Naa80	-0.335079464497333	2.61157467699832e-05
FBgn0032198	eEF1delta	-0.334426841518699	0.00149462659068534
FBgn0031948	CG7149	-0.334422453123353	7.41889713067158e-06
FBgn0023479	teq	-0.334291905277401	2.01908446890847e-05
FBgn0011740	alpha-Man-IIa	-0.33422832065921	1.28271609185299e-05
FBgn0034310	Nup75	-0.333777922559556	0.000581056889585402
FBgn0045866	bai	-0.333614642181552	0.000357511454168652
FBgn0027779	VhaSFD	-0.333389584936502	2.36525765004787e-05
FBgn0002921	Atpalpha	-0.333220064426538	0.00175395395081972
FBgn0038341	AdamTS-A	-0.333212655747213	0.00130915416760901
FBgn0259998	CG17571	-0.333133007584558	0.0170229379318278
FBgn0027594	drpr	-0.33310478654963	0.000126224530231864
FBgn0000635	Fas2	-0.33307667690651	6.8386941229916e-05
FBgn0037746	CG8478	-0.331858902395531	0.00166854136266379
FBgn0262511	Vha44	-0.331758487565505	1.73194762472155e-06
FBgn0024236	foi	-0.331580493206246	1.90130100235187e-06
FBgn0010228	HmgZ	-0.331442963830354	0.00072057176527287
FBgn0034143	CG8303	-0.331238675880696	0.000344246387514263
FBgn0264273	Sema2b	-0.331232969790872	0.01546866507677
FBgn0040388	boi	-0.331103313002142	0.00691641370646516
FBgn0004387	Klp98A	-0.330690220450087	0.000105914716233857
FBgn0019982	Gs1l	-0.330654155619873	0.00229613368263173
FBgn0036545	GXIVsPLA2	-0.330479446839924	0.000125988951832602
FBgn0033178	CG11127	-0.330420216041293	0.00183891678105996
FBgn0034931	CG2812	-0.330418072689641	0.00305441754707617
FBgn0001092	Gapdh2	-0.330252026685252	0.000518277087191435
FBgn0035677	CG13293	-0.330197512024256	0.0176539924345134
FBgn0031676	senju	-0.330194145490833	6.2134787994839e-05
FBgn0032752	CG10702	-0.330114573422758	0.00013460608119542
FBgn0033903	CG8323	-0.329941060789382	1.87900579721437e-05
FBgn0027356	Amph	-0.329879125641403	3.47225933591308e-05
FBgn0030574	sbm	-0.329679864026471	0.00216741575289764
FBgn0038966	pinta	-0.329261591781959	0.000269651176919146
FBgn0036566	ClC-c	-0.328061949476819	2.70953310579383e-06
FBgn0010238	Lac	-0.327915669679394	9.92633313692659e-05
FBgn0011745	Arp1	-0.327882021887161	1.22004438239504e-05
FBgn0030808	RhoGAP15B	-0.327828709009739	0.000244709197973075
FBgn0040505	Alk	-0.327553733664419	0.00192934809034075
FBgn0033061	SmydA-5	-0.327549508988183	0.00430091731750864
FBgn0264908	pHCl-1	-0.326530735961338	0.00187400477376339
FBgn0032791	CG18094	-0.326333181590566	0.0130227183066067
FBgn0031231	mRpL10	-0.326228757227319	7.82466602884142e-05
FBgn0260450	CalpC	-0.325986500534507	0.00730395764668998
FBgn0051522	CG31522	-0.325486910912161	0.000281631122428067
FBgn0031821	KFase	-0.325097958095025	0.00330407363825435
FBgn0034576	ND-B14.7	-0.325097912370722	0.00753958502718491
FBgn0260766	CG42564	-0.324896503171727	0.000102342959793276
FBgn0030976	CG7378	-0.324882778103986	0.00119333808224399
FBgn0011747	Ank	-0.324600911725383	0.00296688776493162
FBgn0031815	frj	-0.324454378283309	1.10976253956318e-05
FBgn0086913	Rab26	-0.324403491504546	0.00354772506015053
FBgn0039680	Cap-D2	-0.324327991988228	0.00749669615023014
FBgn0051248	CG31248	-0.324144800109438	0.0128425834828078
FBgn0029838	CG4666	-0.324013943605074	0.00323827894490826
FBgn0036988	CG5262	-0.323972334337182	0.00251560315537981
FBgn0004838	Hrb27C	-0.322993057709029	0.00785671637403137
FBgn0036116	CG7888	-0.322898994214673	9.87579434948647e-06
FBgn0039449	CG6425	-0.322782365193733	0.00599586938224175
FBgn0003651	svp	-0.322448852069428	0.00228399167485867
FBgn0028968	gammaCOP	-0.322305628108454	2.1489787051173e-05
FBgn0016120	ATPsynD	-0.32173306306419	0.0183636376888565
FBgn0036773	CG13698	-0.321690127462425	0.000524944346485372
FBgn0030049	Trf4-1	-0.32116471529348	0.00462598117015659
FBgn0036364	CG14109	-0.320999415467743	0.000917714935443853
FBgn0263351	AP-2mu	-0.320438411385711	3.1959000271647e-06
FBgn0037036	Sems	-0.320005821802045	0.00385593766354637
FBgn0039774	CDase	-0.319725573091937	0.000552033330093816
FBgn0015577	alpha-Est9	-0.319582600901965	0.000115515907506808
FBgn0036485	FucTA	-0.319301383250238	0.00398175902881541
FBgn0039681	CG7582	-0.319286404003009	0.00273467287876806
FBgn0085427	CG34398	-0.318936284071302	0.00273742340221371
FBgn0011300	babo	-0.318928383902904	0.00255641171242405
FBgn0033259	Tmem63	-0.318786046924948	2.72071801173022e-05
FBgn0037207	Mes2	-0.318603452186565	0.000150559089269461
FBgn0027660	blot	-0.318533463440027	0.000246020137473253
FBgn0037537	CG2767	-0.318339428649826	3.75330173274449e-05
FBgn0263490	mld	-0.318207541205695	0.00420939326524734
FBgn0015801	Reg-5	-0.318091681841104	0.00269662482209449
FBgn0037730	CG9444	-0.317515839489825	0.0108117769091158
FBgn0029088	disp	-0.316999628487962	0.000651308770346635
FBgn0035086	CG12851	-0.31676049571209	9.94957589423314e-05
FBgn0035199	tfc	-0.316628830182203	0.00855908127675135
FBgn0003353	sei	-0.316395472977105	0.00200834944996279
FBgn0035065	CG3589	-0.316100811204235	0.00226727375895884
FBgn0260942	bond	-0.315963169251121	0.000171932313967403
FBgn0264800	Mcr	-0.315540775527068	9.77965944072858e-05
FBgn0003091	Pkc53E	-0.314776990116796	0.00583528941200719
FBgn0034380	Vps51	-0.314729747398424	0.00265034264066289
FBgn0085419	Rgk2	-0.314475540130798	0.0105534583982879
FBgn0032026	CG7627	-0.314357594851218	0.000263350200170729
FBgn0013995	Calx	-0.31350562954898	0.00146837061781961
FBgn0034786	CG13531	-0.313294208583019	0.000230786161736107
FBgn0034733	CG4752	-0.31310276679235	0.0043668516696828
FBgn0259821	CG42402	-0.31303675664324	0.00606899682561465
FBgn0052104	CG32104	-0.31300135590538	0.00301283207267504
FBgn0039612	Nepl19	-0.312963931402395	0.00176696775108779
FBgn0262518	Rab8	-0.312959097988021	0.000173556172900052
FBgn0037007	CG5059	-0.312905214745696	0.00151952539450145
FBgn0033769	CG8768	-0.312882380111801	0.0017016592087279
FBgn0039483	CG14259	-0.312752884580806	0.00136775600442988
FBgn0000206	boss	-0.312173253871891	6.35689358670376e-05
FBgn0052053	CG32053	-0.312027430512138	0.011904914832996
FBgn0036493	CG7255	-0.311303524938404	0.00222905781371123
FBgn0039938	Sox102F	-0.311281196387535	0.000961507796043446
FBgn0026376	Rgl	-0.311276477374067	0.000861233602128661
FBgn0020372	TM4SF	-0.311128314180412	9.90552555874251e-05
FBgn0015221	Fer2LCH	-0.310975620579786	0.000300372397241242
FBgn0260970	Ubr3	-0.310471695381423	0.00154320066204816
FBgn0040340	TRAM	-0.310337843588264	0.00558295152387978
FBgn0039234	Nct	-0.310314316378646	3.25265855740012e-05
FBgn0040309	Jafrac1	-0.309893195374905	0.0021955411866547
FBgn0028406	Drep4	-0.309391603520662	0.010985809068133
FBgn0015037	Cyp4p1	-0.30852289390086	0.000318703293277894
FBgn0261239	Hr39	-0.308413158004063	0.00296815076950299
FBgn0261983	l(2)gd1	-0.308333782635724	0.000140917073321636
FBgn0035600	Cyt-c1	-0.308208064565481	0.0108802013514631
FBgn0037531	CG10445	-0.308036904795982	0.0161619538821373
FBgn0029175	sotv	-0.307860340890805	3.81621291242005e-05
FBgn0259824	Hip14	-0.307490428339451	4.78457762879728e-05
FBgn0030352	sicily	-0.307415651097503	0.000407264943056686
FBgn0037384	dgrn	-0.307394701989049	0.00120976613300537
FBgn0013334	Sap47	-0.307270007173449	0.00901550383353478
FBgn0265191	Gyg	-0.30719583333666	0.000312904226938915
FBgn0034271	Vps50	-0.307158037660647	0.000213398332388942
FBgn0051619	nolo	-0.307018535734511	0.000540487743599181
FBgn0087012	5-HT2A	-0.306927574535456	0.000442028830179393
FBgn0032731	Swip-1	-0.306888847134146	0.000698132340434974
FBgn0036874	brv1	-0.306552685728693	0.0149267413374307
FBgn0034933	CG3735	-0.305774105146842	0.00195274340121228
FBgn0019947	Psn	-0.305541576219831	4.80300401049433e-05
FBgn0259222	CG42322	-0.305495191987939	0.00199122787975533
FBgn0001150	gt	-0.305409468436439	0.0173383902342142
FBgn0027103	Sec10	-0.30530326801967	0.000448973142371206
FBgn0033899	CG13016	-0.305251984897862	0.0147999515604312
FBgn0031842	Tango1	-0.305217855751462	2.82657449652083e-05
FBgn0034346	PIG-O	-0.305207635417281	7.17031390927264e-05
FBgn0023129	aay	-0.304835986372382	0.0140708653380197
FBgn0003423	slgA	-0.304356422879901	0.000481620973655441
FBgn0001122	Galphao	-0.30403949088032	0.00673390781320419
FBgn0261954	east	-0.30335328105899	0.00246244907813984
FBgn0031773	Fbw5	-0.3031020819684	0.000132089548257522
FBgn0039897	CG1674	-0.303082857270987	0.00163769974324194
FBgn0261456	hpo	-0.303032881517783	6.83873001497739e-05
FBgn0035763	mrva	-0.302650022109589	5.24730289883383e-05
FBgn0000567	Eip74EF	-0.30258651988913	0.00480831277820075
FBgn0027341	Gfat1	-0.302486789130014	0.00342801253111342
FBgn0039118	CG10208	-0.302239094378722	0.00592161494576724
FBgn0032394	Hacd1	-0.302209087829656	0.000648280598422981
FBgn0010894	sinu	-0.302144808022126	0.00279599790950225
FBgn0040285	Scamp	-0.301983595567973	0.000244319937219337
FBgn0039543	CROT	-0.301780196925025	0.000296479138904125
FBgn0037336	CG2519	-0.301757939203166	0.00238517141071008
FBgn0037402	Vha14-2	-0.301484428176184	0.00378197222744529
FBgn0037549	CG7878	-0.301180111710679	3.74239439377968e-05
FBgn0028425	JhI-21	-0.301126775746457	0.00047783359173689
FBgn0036373	Tgi	-0.301044786228655	0.00556053168675944
FBgn0037312	CG11999	-0.300603670294065	0.00170360558896513
FBgn0265351	nac	-0.300052587855926	0.0178135153718373
FBgn0032671	JMJD4	-0.299708402506047	0.0038240668717911
FBgn0037031	CG11456	-0.299345002451939	0.0117292851630937
FBgn0050147	Hil	-0.299273136015316	0.000822616568845722
FBgn0027535	botv	-0.299144675485482	0.000120367419416003
FBgn0037881	GCC88	-0.29883213244391	8.68581031179337e-05
FBgn0033500	CG12913	-0.298772644781021	0.0111668248532179
FBgn0028424	JhI-26	-0.298676015371901	0.000318022752986893
FBgn0261617	nej	-0.298505167949315	0.00681978989635305
FBgn0031092	CG9577	-0.298390639518101	0.00443827769611583
FBgn0262871	lute	-0.298026186042628	0.000880976138083229
FBgn0052354	CG32354	-0.297880097316436	0.0116280196076521
FBgn0085443	spri	-0.29753746554739	0.00473739117826957
FBgn0027521	CG3679	-0.297416695281761	0.00153045254549068
FBgn0033679	CG8888	-0.297119366064256	0.00756033870038242
FBgn0025639	Hmt4-20	-0.297074014065202	0.000772779735910028
FBgn0017590	klg	-0.296819265424409	0.0064529438480155
FBgn0039821	CG15556	-0.296577547400852	0.00201322499271895
FBgn0031174	CG1486	-0.296504365411972	0.000487729027833664
FBgn0039136	CG5902	-0.29628476685416	0.00291233358229297
FBgn0005771	noc	-0.295764547988974	0.000840882228690439
FBgn0031716	CG14015	-0.295728505751973	0.00448356428429891
FBgn0030304	Cyp4g15	-0.295550448767654	0.00712810977127516
FBgn0260856	Membrin	-0.295518633573178	0.0103102054723042
FBgn0033504	CAP	-0.29535294604121	0.006245341110134
FBgn0036433	CG9628	-0.295280550545564	0.000155656182782665
FBgn0040334	Tsp3A	-0.295107605246237	0.00478516065827932
FBgn0036762	CG7430	-0.294825953491675	0.00863763440278843
FBgn0262103	Sik3	-0.294557959696671	0.000342755843776266
FBgn0261108	Atg13	-0.294317617352012	0.00266210945312511
FBgn0038110	CG8031	-0.294231707831958	0.000201967291528661
FBgn0030511	CG11158	-0.293815793034075	0.011054829378036
FBgn0263987	spoon	-0.293662834340011	0.000955504792598693
FBgn0034304	CG5742	-0.293512804404491	0.00364417765813937
FBgn0013307	Odc1	-0.293323491337038	0.0160249341221157
FBgn0264326	DNApol-epsilon255	-0.293298440258562	0.00193230422842258
FBgn0029687	Vap33	-0.293183121275677	0.00620313384506595
FBgn0265262	Vha68-1	-0.292946984138886	0.000160601943250554
FBgn0037788	CAH7	-0.292929515099366	5.18882316407996e-05
FBgn0003744	trc	-0.292364001201504	5.60651966252925e-05
FBgn0052699	LPCAT	-0.292205388999085	0.00242087876126983
FBgn0039223	CG5805	-0.292137332365407	0.000259047626485834
FBgn0031478	CG8814	-0.292126032594854	0.0001398421332736
FBgn0038862	Usp8	-0.29205230563925	4.46692587469632e-05
FBgn0039184	CG6432	-0.291747332845224	0.000400196282067082
FBgn0032215	l(2)SH0834	-0.29152514513846	0.0138121922812656
FBgn0032029	CG17292	-0.291197007493	0.000565078350051917
FBgn0031126	Cyp6v1	-0.290771860301889	0.00107041091131544
FBgn0024947	NTPase	-0.290704160121612	0.00143405882146876
FBgn0032805	CG10337	-0.290406918669869	0.016592378307025
FBgn0262737	mub	-0.290332983265993	0.0164115620204099
FBgn0039290	CG13654	-0.289854758381854	0.00430216400243444
FBgn0025724	beta_COP	-0.289798286248149	8.386757724488e-05
FBgn0030859	CG12990	-0.289696510741695	0.000375415586560953
FBgn0033913	CG8468	-0.289678500980173	0.00743822257210966
FBgn0015772	Nak	-0.289563510911142	0.000609471896825175
FBgn0250732	gfzf	-0.289491217745013	8.08621610961429e-05
FBgn0260388	CG42514	-0.289089346349761	0.000683720146276544
FBgn0022984	qkr58E-3	-0.288737158269525	0.0023861582663978
FBgn0014869	Pglym78	-0.288713517449762	0.00497916801859348
FBgn0004583	ex	-0.288485570661197	0.00344446366362924
FBgn0032853	CG10651	-0.288170476271816	0.0111456255927745
FBgn0264574	Glut1	-0.288034478273515	0.00177284848438587
FBgn0002778	mnd	-0.287408221011052	0.00608695110296813
FBgn0085399	CG34370	-0.286982286172023	0.00967410474656596
FBgn0020312	Tmtc3	-0.286966938765045	0.00602868407667479
FBgn0033194	Vps13	-0.286151343050151	0.0033507966018145
FBgn0020887	Su(z)12	-0.28562931175126	0.00143340312908213
FBgn0032899	CG9338	-0.285585896980714	0.0056710702907432
FBgn0037646	CAHbeta	-0.285510068486246	0.00321942735622523
FBgn0035968	Slc45-1	-0.285191016883343	0.00386420758332931
FBgn0034886	Pde8	-0.285008334131547	0.00524865384924628
FBgn0036980	RhoBTB	-0.284358854601269	0.000612893069288377
FBgn0035265	PIG-Wb	-0.284342038456057	0.00304110143105009
FBgn0029663	CG10804	-0.284261700484189	0.00419688582340346
FBgn0264907	CG44098	-0.283553091184091	0.00435593678885405
FBgn0250753	kra	-0.283119002510942	0.00139849510336982
FBgn0040087	p115	-0.282918407365031	0.000114885008354072
FBgn0039081	Irk2	-0.282853781430022	0.000274717164846313
FBgn0028327	l(1)G0320	-0.282270270345442	0.0047700083315074
FBgn0036685	CG6664	-0.282261615786324	0.00054402131242107
FBgn0262114	RanBPM	-0.282191305715655	0.000423122305736295
FBgn0038427	ema	-0.282057887888299	0.000941866921569775
FBgn0067864	Patj	-0.281842396571508	0.000189854885635185
FBgn0026577	CG8677	-0.281823955692463	0.00775457179624761
FBgn0038344	obe	-0.281749958914431	0.000362018931365144
FBgn0035438	PHGPx	-0.281434247775141	0.0165258098594099
FBgn0035762	Rint1	-0.281264714701929	0.000831309589056915
FBgn0031600	CG3652	-0.281215052196064	0.000800492875447715
FBgn0034072	Dg	-0.281154466743345	0.00197230233462119
FBgn0002937	ninaB	-0.280967319010418	0.00887333409813915
FBgn0037835	CG14687	-0.280169002080696	0.00243845137785487
FBgn0039747	AdoR	-0.280115719189273	0.0138513909843272
FBgn0024698	Cpsf160	-0.280073482377935	0.00355060597910788
FBgn0040752	Prosap	-0.279679567759467	0.0179905927125926
FBgn0034021	CG8180	-0.279552154822661	0.00214377578640699
FBgn0032479	CG16974	-0.279115274124926	0.00133644071361962
FBgn0035252	CG7970	-0.279112972807866	0.000622597735884051
FBgn0027588	GCS2alpha	-0.279073725050787	0.000298417439249971
FBgn0051266	CG31266	-0.278833758798709	0.0143992798229606
FBgn0034795	MED23	-0.278387621907188	0.00981892130643685
FBgn0038354	CG5404	-0.278355646249907	0.0102148773076685
FBgn0037715	CG9399	-0.277265538633477	0.0140079712891495
FBgn0037998	Cog1	-0.277064286561012	0.000958082271700926
FBgn0030608	Lsd-2	-0.276966892145472	0.00420984650398263
FBgn0046685	Wsck	-0.276917462087328	0.00383220900669825
FBgn0030349	CG10353	-0.276480674763907	0.000618172426148136
FBgn0034063	CG8389	-0.276433194276152	0.0130877107704614
FBgn0032135	GlcAT-S	-0.276425610334406	0.00154576572896038
FBgn0027949	msb1l	-0.276070715805208	0.0119847554932994
FBgn0030701	CG16952	-0.275574642119846	0.000586613304698923
FBgn0032305	CG6700	-0.275265289049794	0.00211998665345288
FBgn0037846	CG6574	-0.275237578478588	0.0086830853582313
FBgn0028988	Spn42Dd	-0.274982248725969	0.00176963625126237
FBgn0015222	Fer1HCH	-0.274922161748539	0.00131956285584423
FBgn0031998	SLC5A11	-0.274778218490805	0.00461632974121483
FBgn0037551	Arl8	-0.274165168517237	0.000955873026260715
FBgn0261822	Bsg	-0.274127639087144	0.00944045606608122
FBgn0052626	AMPdeam	-0.273853433812647	0.000148273603592047
FBgn0000083	AnxB9	-0.273697815187914	0.00553223591105225
FBgn0003483	spn-E	-0.273494864789452	0.0170242935661875
FBgn0036922	CG14182	-0.273250551645269	0.00936167562467528
FBgn0003205	Ras85D	-0.273092767027157	0.000860807127046816
FBgn0020304	drongo	-0.272933310404951	0.00139235981387339
FBgn0031143	CG1532	-0.272822387201904	0.00172309365715609
FBgn0040271	Sulf1	-0.272763969374794	0.00153078512738692
FBgn0032979	Clamp	-0.272658940408735	0.00071118339113803
FBgn0022029	l(2)k01209	-0.272581819549785	0.000150883653970109
FBgn0040305	MTF-1	-0.272521991682958	0.000545593564197481
FBgn0261823	Asx	-0.271945794360334	0.00152706959897009
FBgn0019949	Cdk9	-0.271705392750333	0.00290552757042456
FBgn0039642	CG11882	-0.271474643225834	0.00356281200417432
FBgn0052758	Snx27	-0.271046432044869	0.00474052158708303
FBgn0051005	qless	-0.27071317662744	0.0047288060385963
FBgn0014011	Rac2	-0.270694994313442	0.00497672427092595
FBgn0030102	SmydA-9	-0.270585294024922	0.00957397503858781
FBgn0032223	GATAd	-0.27047656399826	0.0116083462061226
FBgn0011361	ND-ACP	-0.270444426544509	0.0181829700968705
FBgn0039528	dsd	-0.270402684050417	0.00260632131889144
FBgn0052484	Sk2	-0.269426029953456	0.00594582751023179
FBgn0031414	eys	-0.269357504977922	0.0057891554896366
FBgn0259685	crb	-0.269351136806827	0.00283691700479431
FBgn0029711	Usf	-0.269174972689544	0.000734184342790028
FBgn0040382	CG5273	-0.268861012204192	0.00201816654861233
FBgn0000422	Ddc	-0.268804029986806	0.00114713792796239
FBgn0039754	CG9747	-0.268225214205639	0.0113612240590212
FBgn0011710	2001-09-01	-0.268155652231897	0.00117166731801734
FBgn0021967	ND-PDSW	-0.267923661541371	0.0145718471997943
FBgn0030305	Uba5	-0.26789372081184	0.00289503556566992
FBgn0039620	wat	-0.267815989126705	0.000721515007877064
FBgn0032015	Ostgamma	-0.26740340287169	0.0011344249868172
FBgn0004598	Fur2	-0.267169041151503	0.00323732356840073
FBgn0037440	CRAT	-0.267135972618097	0.00376001154164706
FBgn0038837	KaiR1D	-0.266722657911459	0.00551505580577679
FBgn0034215	Mtap	-0.266684668691036	0.00482441483475894
FBgn0004118	nAChRbeta2	-0.266475570955142	0.0045728811918901
FBgn0031011	CG8034	-0.266203684593488	0.00540528749913542
FBgn0037140	SLC22A	-0.266041189639667	0.00198623602649952
FBgn0033631	Sod3	-0.266006946919832	0.00138739993380166
FBgn0263846	CG43707	-0.265995394356971	0.00700715086301297
FBgn0030435	CG4645	-0.265905399638937	0.000275325863465831
FBgn0261547	Exn	-0.265882733855331	0.000926373872902825
FBgn0037760	FBXO11	-0.26586435846622	0.00181063117877394
FBgn0035285	CG12025	-0.265626277592767	0.00124630136070088
FBgn0029514	312	-0.265563065634087	0.0132938810167628
FBgn0038810	Srp72	-0.265528104000492	0.000985883847238664
FBgn0086901	cv-c	-0.265402100482151	0.0145144765164919
FBgn0001189	hfw	-0.265299825886663	8.97240635998957e-05
FBgn0035270	CG13933	-0.26521518543266	0.000747566360000261
FBgn0022764	Sin3A	-0.264197503777786	0.00613231281443106
FBgn0037875	ZnT86D	-0.263858791275636	0.00102991208779853
FBgn0036668	Zcchc7	-0.263408282627748	0.00139575564902738
FBgn0031183	CG14621	-0.263150949760914	0.00324834552762694
FBgn0000709	fliI	-0.262919773424613	0.00108612395349475
FBgn0031760	Tsp26A	-0.262863881585658	0.0190875394619523
FBgn0052406	PVRAP	-0.262748761654926	0.0183610367432031
FBgn0028741	fab1	-0.262451753452414	0.000534805850879788
FBgn0036843	Sfxn2	-0.26224206783663	0.00104032032005931
FBgn0085370	Pde11	-0.262096319631957	0.00289221977405982
FBgn0264959	Src42A	-0.261960835971461	0.00256750699657497
FBgn0000721	for	-0.261715059817935	0.00097679326118055
FBgn0003345	sd	-0.261682084271899	0.00604925568390313
FBgn0264561	Glg1	-0.260956226567957	0.000139272258907711
FBgn0025684	MFS18	-0.260910791202576	0.000826668558319361
FBgn0034400	CG15099	-0.260782703572584	0.00124832500932032
FBgn0034261	HPS4	-0.260344764712612	0.000952268116924387
FBgn0038438	Der-2	-0.259901393712434	0.00717048283712862
FBgn0051663	CG31663	-0.259769694182834	0.000862529116420136
FBgn0037044	Pdss2	-0.259590498702834	0.00345590823369698
FBgn0263863	mRpL45	-0.259586204213481	0.00160204239713224
FBgn0259680	Pkcdelta	-0.25931204238808	0.00466746292417804
FBgn0013720	pck	-0.259146859565518	0.00900630325670235
FBgn0031523	CG15408	-0.25881013572993	0.0031544871442831
FBgn0052594	be	-0.258791408470311	0.00285556944175892
FBgn0028507	CG3793	-0.258521002830835	0.000830571983978408
FBgn0051145	CG31145	-0.258111015331231	0.000725346810542341
FBgn0030685	Graf	-0.257654901243907	0.001548232727448
FBgn0032705	Grip71	-0.25719964620618	0.0020063453721258
FBgn0015024	CkIalpha	-0.257052008780257	0.00546846808821689
FBgn0261383	IntS6	-0.256906747649421	0.00360597232682152
FBgn0035498	Fit1	-0.256481590334377	0.000485416928906907
FBgn0032702	CG10376	-0.256329799736759	0.0115284627115846
FBgn0039634	alpha-Man-Ib	-0.256311183217888	0.000629615415090564
FBgn0051345	CG31345	-0.25572009547937	0.0162899064866893
FBgn0027572	CG5009	-0.255442070297375	0.00706668763556864
FBgn0032811	CG10268	-0.255302194150691	0.0140198030157343
FBgn0000117	arm	-0.255286961577776	0.00157851653964918
FBgn0035088	CG3776	-0.255268298138881	0.0120198229371638
FBgn0250820	meigo	-0.255018623296844	0.00231355101967283
FBgn0263782	Hmgcr	-0.254799657768763	0.000444384973488214
FBgn0025625	Sik2	-0.254299811581639	0.00418434407075484
FBgn0037688	CG9356	-0.25370415651661	0.00514998969583909
FBgn0033466	Pal1	-0.253671121268874	9.02306107285246e-05
FBgn0015622	Cnx99A	-0.252668620192372	0.000540513387142905
FBgn0038198	Npc2b	-0.252309782060002	0.00424613080235907
FBgn0026181	Rok	-0.252222727974217	0.00604541382375773
FBgn0031420	Atxn7	-0.252078773039307	0.00088781110785767
FBgn0010389	htl	-0.252051618258332	0.00816826657460583
FBgn0025633	CG13366	-0.251587516371899	0.00254816356186407
FBgn0040372	G9a	-0.250747388373062	0.0115761561473582
FBgn0045064	bwa	-0.250605293887212	0.000517206163719617
FBgn0034649	PIG-M	-0.25059456560866	0.00995858445672193
FBgn0264978	Slh	-0.25029666532103	0.000819704194320937
FBgn0265274	Inx3	-0.250149784723131	0.0010850294474323
FBgn0260938	tay	-0.24983898953971	0.00808667298323849
FBgn0036875	CG9449	-0.249660560065611	0.00913626313942154
FBgn0036035	CG18178	-0.249506966523151	0.00466732531751604
FBgn0027496	epsilonCOP	-0.249447498032103	0.00561799233907016
FBgn0262508	CG43078	-0.24933719296536	0.0167667897783229
FBgn0261837	pre-mod(mdg4)-T	-0.249301287796466	0.0152378069531577
FBgn0035848	Uxs	-0.249017183687065	0.000574308110611425
FBgn0045823	vsg	-0.248402716324429	0.00594018394038965
FBgn0028703	Nhe3	-0.247680008465606	0.00137366326799343
FBgn0037541	CG2747	-0.247641429800763	0.00164850297103518
FBgn0011260	Sema2a	-0.247624569822456	0.0148332112660774
FBgn0036004	Jarid2	-0.247464356228255	0.00926343921413812
FBgn0028916	CG33090	-0.247437987651298	0.00562436822324323
FBgn0038286	CG6966	-0.247290309324758	0.00342897178265002
FBgn0040260	Ugt37D1	-0.247116779008514	0.00363016340695934
FBgn0262870	axo	-0.246478350271307	0.00218128158965569
FBgn0022786	Hira	-0.246398862321699	0.0105738156481825
FBgn0038211	CG9649	-0.246240575496223	0.00333376446155213
FBgn0033734	CG8520	-0.246070412255166	0.00306868599882896
FBgn0030984	tgy	-0.245953627400486	0.0171082988208553
FBgn0037218	aux	-0.245601505626138	0.00103833920920642
FBgn0002567	Rab32	-0.245013052917889	0.00255218343116324
FBgn0032233	dpr19	-0.244874649182067	0.0177686851283947
FBgn0038803	CG5191	-0.24472923190019	0.0109903824641137
FBgn0261673	nemy	-0.244673125192869	0.00074746291705634
FBgn0035203	CG9149	-0.244628131755481	0.00700170741450009
FBgn0085433	CG34404	-0.244587692755971	0.00493904094814772
FBgn0039730	CG7903	-0.244398063759777	0.00274293711398784
FBgn0038037	Cyp9f2	-0.244353918406468	0.010097051639788
FBgn0263930	dally	-0.243641253519883	0.0105776478530742
FBgn0030930	Pgant7	-0.24357498850274	0.000741847952394558
FBgn0004366	rdgC	-0.243567000458492	0.00646565602804219
FBgn0053126	NLaz	-0.243254025077368	0.0118955444747149
FBgn0037241	CG14646	-0.243227842996982	0.00570018703122165
FBgn0024921	Tnpo	-0.242384338346615	0.0144719879551851
FBgn0038272	CG7265	-0.24208672903893	0.0129464187888138
FBgn0052407	CG32407	-0.242001406403413	0.00558678359046434
FBgn0024187	syd	-0.241599026615195	0.00892311903108624
FBgn0003392	shi	-0.241479231286577	0.0057325194482212
FBgn0001087	g	-0.241426611619487	0.00820868919181351
FBgn0031814	retm	-0.241395638903648	0.00408830496210839
FBgn0010762	simj	-0.241242577671156	0.00713611691182289
FBgn0036184	PCID2	-0.241005079831455	0.0101591722241301
FBgn0041096	rols	-0.240808708782389	0.0145313701637621
FBgn0086608	CG34112	-0.240785700018007	0.0163307576454734
FBgn0264560	garz	-0.240706923667178	0.00242302384851253
FBgn0008635	betaCOP	-0.240609659818871	0.0183556917969268
FBgn0023023	CRMP	-0.240288228981625	0.0136586541984094
FBgn0027515	CG7115	-0.240246880401958	0.000482317544557236
FBgn0260467	CG7071	-0.239992525682371	0.00673940428427794
FBgn0033373	CG8080	-0.239828010656074	0.010621144166154
FBgn0039303	CG11857	-0.239779030003792	0.0017260659448089
FBgn0005649	Rox8	-0.239610798531383	0.00087065910228401
FBgn0036039	Naa60	-0.239603613365195	0.00634365971126997
FBgn0035087	CG2765	-0.239501252263865	0.00154180937875879
FBgn0014007	Ptp69D	-0.239477431407979	0.017043754545732
FBgn0001186	Hex-A	-0.239417443156695	0.00931099479226053
FBgn0004516	Gad1	-0.239302136335758	0.00224552997939408
FBgn0001108	DCTN1-p150	-0.239231950988006	0.000244507448316605
FBgn0040207	kat80	-0.238536342185152	0.000630321886818245
FBgn0037374	jagn	-0.238451299387399	0.00195492458350251
FBgn0030791	CG9132	-0.238361130783597	0.00945812583077286
FBgn0026375	RhoGAPp190	-0.238338432602247	0.0177371124303705
FBgn0038889	Fancm	-0.237927856491718	0.00943944649268207
FBgn0020294	ko	-0.237561847973599	0.00945299262478358
FBgn0000032	Acph-1	-0.237492942705662	0.00365106093750691
FBgn0040236	c11.1	-0.237424583030946	0.00554151229058862
FBgn0027492	wdb	-0.237232263088363	0.0175878423986094
FBgn0037822	CG14683	-0.236955516170406	0.00372871942635617
FBgn0000140	asp	-0.236609593148191	0.00418490121897583
FBgn0003459	stwl	-0.236579518442435	0.000921019866917746
FBgn0029992	Upf2	-0.236407503682685	0.00473159369972877
FBgn0027093	ArgRS	-0.236200125659209	0.00120612300882505
FBgn0035432	ZnT63C	-0.235971363111052	0.000929910491942325
FBgn0029911	CG14435	-0.235779086930614	0.0164225585520901
FBgn0261570	raskol	-0.235671295512418	0.0114108227256082
FBgn0038376	Hmt-1	-0.235491488472789	0.00122241030510198
FBgn0013718	nuf	-0.235321722260923	0.00340712750960703
FBgn0069973	CG40485	-0.235313800309655	0.0173814767098196
FBgn0037332	Hcs	-0.235286419265689	0.00141617465447192
FBgn0002413	dco	-0.234717677450927	0.00281036114539951
FBgn0034542	Fem-1	-0.234457000927715	0.00370077019818571
FBgn0033911	VGAT	-0.234405159180763	0.0095226552074076
FBgn0000229	bsk	-0.23432033015191	0.00494486573977828
FBgn0039132	AP-1sigma	-0.233989697495212	0.0136155434090334
FBgn0002938	ninaC	-0.233834849997352	0.00106679897418013
FBgn0030309	CG1572	-0.233430878282692	0.00480339795811151
FBgn0032796	cyst	-0.233046372788666	0.0049349063195604
FBgn0045063	fdl	-0.23236883674392	0.000471762522302881
FBgn0036842	Ugt316A1	-0.232035459899526	0.00596640741327276
FBgn0035833	CG7565	-0.231743132226777	0.00203043445232707
FBgn0034611	MFS16	-0.231700406605876	0.00250294586766558
FBgn0051195	CG31195	-0.231494396946838	0.00274626561291338
FBgn0036257	RhoGAP68F	-0.231314085947937	0.00291727209314892
FBgn0031813	CG9527	-0.231009230625905	0.0139874725214866
FBgn0039863	CG1815	-0.230139498250381	0.00395528499047008
FBgn0020370	TppII	-0.229808420891707	0.00252351020047011
FBgn0033924	CG8613	-0.229196508505407	0.00225902445746897
FBgn0030926	psh	-0.228943354506679	0.0180865367314215
FBgn0031693	Cyp4ac1	-0.228893338532376	0.0177116803524527
FBgn0035251	Vta1	-0.228370787504867	0.00828527645948613
FBgn0263873	sick	-0.228300444631725	0.0116579416957512
FBgn0031213	galectin	-0.228276814784383	0.00490695116780911
FBgn0025637	SkpA	-0.22825037831303	0.00194711379837267
FBgn0053526	PNUTS	-0.227875362512877	0.00131157805035272
FBgn0026593	CG5707	-0.227853648646431	0.0178508992819316
[truncated: 2,353 more rows]

## Sheet: GO_Down-regulated
PROCESS
GO Term	Description	P-value	FDR q-value	Enrichment	N	B	n	b
GO:0055085	transmembrane transport	1.37E-20	1.03E-16	1.82	9738	561	1923	202
GO:0042335	cuticle development	1e-18	3.77E-15	3.00	9738	103	1923	61
GO:0040003	chitin-based cuticle development	7.06E-17	1.77E-13	2.95	9738	96	1923	56
GO:0048856	anatomical structure development	1.12E-16	2.11E-13	1.46	9738	1226	1923	354
GO:0032501	multicellular organismal process	2.22E-16	3.33E-13	1.41	9738	1465	1923	408
GO:0006810	transport	6.64E-16	8.33E-13	1.41	9738	1430	1923	398
GO:0032502	developmental process	3.68E-15	3.96E-12	1.34	9738	1868	1923	493
GO:0051234	establishment of localization	4.36E-15	4.1E-12	1.39	9738	1485	1923	407
GO:0051179	localization	1.01E-14	8.43E-12	1.35	9738	1706	1923	455
GO:0006811	ion transport	2.38E-11	1.79E-8	1.68	9738	415	1923	138
GO:0065008	regulation of biological quality	6.42E-11	4.39E-8	1.39	9738	1089	1923	298
GO:0009888	tissue development	1.71E-9	1.07E-6	1.79	9738	260	1923	92
GO:0003008	system process	1.8E-9	1.04E-6	1.61	9738	411	1923	131
GO:0003012	muscle system process	2.36E-9	1.27E-6	3.96	9738	23	1923	18
GO:0010927	cellular component assembly involved in morphogenesis	1.64E-8	8.24E-6	3.56	9738	27	1923	19
GO:0006040	amino sugar metabolic process	2.98E-8	1.4E-5	2.40	9738	78	1923	37
GO:0009653	anatomical structure morphogenesis	3.41E-8	1.51E-5	1.39	9738	766	1923	211
GO:0034220	ion transmembrane transport	5.13E-8	2.14E-5	1.71	9738	257	1923	87
GO:1901071	glucosamine-containing compound metabolic process	7.7E-8	3.05E-5	2.40	9738	74	1923	35
GO:0009887	animal organ morphogenesis	1.07E-7	4.01E-5	1.66	9738	284	1923	93
GO:0006022	aminoglycan metabolic process	1.39E-7	4.99E-5	2.26	9738	85	1923	38
GO:0030239	myofibril assembly	1.71E-7	5.85E-5	4.64	9738	12	1923	11
GO:0031032	actomyosin structure organization	2.09E-7	6.83E-5	2.42	9738	67	1923	32
GO:0006030	chitin metabolic process	2.16E-7	6.78E-5	2.45	9738	64	1923	31
GO:0006812	cation transport	3.85E-7	1.16E-4	1.67	9738	248	1923	82
GO:0032504	multicellular organism reproduction	4.72E-7	1.37E-4	1.75	9738	203	1923	70
GO:0098655	cation transmembrane transport	6.93E-7	1.93E-4	1.81	9738	171	1923	61
GO:0000003	reproduction	8.8E-7	2.36E-4	1.72	9738	206	1923	70
GO:0098660	inorganic ion transmembrane transport	1.15E-6	2.99E-4	1.77	9738	177	1923	62
GO:0098662	inorganic cation transmembrane transport	1.57E-6	3.92E-4	1.82	9738	156	1923	56
GO:0017144	drug metabolic process	2.79E-6	6.78E-4	1.59	9738	271	1923	85
GO:0006936	muscle contraction	2.8E-6	6.58E-4	3.80	9738	16	1923	12
GO:0007166	cell surface receptor signaling pathway	3.87E-6	8.81E-4	1.60	9738	253	1923	80
GO:0045214	sarcomere organization	8.44E-6	1.87E-3	2.87	9738	30	1923	17
GO:0048513	animal organ development	8.5E-6	1.83E-3	1.39	9738	526	1923	144
GO:0048731	system development	8.82E-6	1.84E-3	1.60	9738	234	1923	74
GO:0007610	behavior	9.52E-6	1.93E-3	1.42	9738	454	1923	127
GO:0035151	regulation of tube size, open tracheal system	1.03E-5	2.04E-3	2.48	9738	45	1923	22
GO:0006820	anion transport	1.04E-5	0.002	1.69	9738	180	1923	60
GO:0030198	extracellular matrix organization	1.04E-5	1.96E-3	2.60	9738	39	1923	20
GO:0007165	signal transduction	1.57E-5	2.88E-3	1.30	9738	797	1923	204
GO:0030001	metal ion transport	1.61E-5	2.89E-3	1.76	9738	144	1923	50
GO:0051239	regulation of multicellular organismal process	2.09E-5	3.65E-3	1.32	9738	693	1923	180
GO:0043062	extracellular structure organization	2.14E-5	3.65E-3	2.29	9738	53	1923	24
GO:0098754	detoxification	2.46E-5	4.12E-3	2.79	9738	29	1923	16
GO:0048878	chemical homeostasis	2.68E-5	4.38E-3	1.54	9738	253	1923	77
GO:0048646	anatomical structure formation involved in morphogenesis	2.79E-5	4.47E-3	1.48	9738	315	1923	92
GO:0042592	homeostatic process	2.9E-5	4.54E-3	1.40	9738	438	1923	121
GO:0006629	lipid metabolic process	3.52E-5	5.4E-3	1.41	9738	414	1923	115
GO:0035295	tube development	3.58E-5	5.39E-3	1.66	9738	171	1923	56
GO:0034637	cellular carbohydrate biosynthetic process	4.27E-5	6.3E-3	3.20	9738	19	1923	12
GO:0009886	post-embryonic animal morphogenesis	5.25E-5	7.59E-3	1.45	9738	324	1923	93
GO:0016051	carbohydrate biosynthetic process	5.5E-5	7.8E-3	2.27	9738	49	1923	22
GO:0035150	regulation of tube size	5.5E-5	7.66E-3	2.27	9738	49	1923	22
GO:1901264	carbohydrate derivative transport	6.57E-5	8.98E-3	3.28	9738	17	1923	11
GO:0050890	cognition	6.7E-5	0.009	1.68	9738	151	1923	50
GO:0007611	learning or memory	6.7E-5	8.84E-3	1.68	9738	151	1923	50
GO:0018958	phenol-containing compound metabolic process	7.21E-5	9.35E-3	2.20	9738	53	1923	23
GO:0002009	morphogenesis of an epithelium	7.29E-5	9.29E-3	1.54	9738	223	1923	68
GO:0070838	divalent metal ion transport	7.33E-5	9.18E-3	2.03	9738	70	1923	28
GO:0072511	divalent inorganic cation transport	7.33E-5	9.03E-3	2.03	9738	70	1923	28
GO:0035152	regulation of tube architecture, open tracheal system	8.33E-5	1.01E-2	1.94	9738	81	1923	31
GO:0016042	lipid catabolic process	8.78E-5	1.05E-2	1.87	9738	92	1923	34
GO:0007424	open tracheal system development	9.32E-5	1.1E-2	1.91	9738	85	1923	32
GO:0060541	respiratory system development	9.32E-5	1.08E-2	1.91	9738	85	1923	32
GO:0035017	cuticle pattern formation	1.19E-4	1.36E-2	2.53	9738	32	1923	16
GO:0016331	morphogenesis of embryonic epithelium	1.22E-4	1.37E-2	1.83	9738	97	1923	35
GO:0007613	memory	1.24E-4	1.38E-2	1.76	9738	112	1923	39
GO:1905952	regulation of lipid localization	1.28E-4	1.39E-2	2.22	9738	48	1923	21
GO:0060537	muscle tissue development	1.39E-4	1.49E-2	3.09	9738	18	1923	11
GO:0098657	import into cell	1.41E-4	1.49E-2	1.63	9738	155	1923	50
GO:0048598	embryonic morphogenesis	1.41E-4	1.47E-2	1.63	9738	155	1923	50
GO:0006584	catecholamine metabolic process	1.48E-4	1.52E-2	3.51	9738	13	1923	9
GO:0009712	catechol-containing compound metabolic process	1.48E-4	1.5E-2	3.51	9738	13	1923	9
GO:0007616	long-term memory	1.52E-4	1.53E-2	1.98	9738	69	1923	27
GO:0098739	import across plasma membrane	1.94E-4	1.92E-2	2.53	9738	30	1923	15
GO:0022610	biological adhesion	1.96E-4	1.92E-2	1.63	9738	149	1923	48
GO:0007155	cell adhesion	1.96E-4	1.89E-2	1.63	9738	149	1923	48
GO:0035158	regulation of tube diameter, open tracheal system	2.12E-4	2.02E-2	3.68	9738	11	1923	8
GO:0007391	dorsal closure	2.14E-4	2.01E-2	1.82	9738	92	1923	33
GO:0007507	heart development	2.27E-4	2.11E-2	2.24	9738	43	1923	19
GO:0030029	actin filament-based process	2.35E-4	2.15E-2	1.55	9738	186	1923	57
GO:0019748	secondary metabolic process	2.65E-4	2.4E-2	1.93	9738	71	1923	27
GO:0048729	tissue morphogenesis	2.68E-4	2.4E-2	1.48	9738	232	1923	68
GO:0060429	epithelium development	2.79E-4	2.47E-2	1.61	9738	151	1923	48
GO:0048067	cuticle pigmentation	2.86E-4	2.51E-2	3.94	9738	9	1923	7
GO:0015780	nucleotide-sugar transmembrane transport	2.99E-4	2.58E-2	5.06	9738	5	1923	5
GO:0008365	adult chitin-based cuticle development	2.99E-4	2.56E-2	5.06	9738	5	1923	5
GO:0090481	pyrimidine nucleotide-sugar transmembrane transport	2.99E-4	2.53E-2	5.06	9738	5	1923	5
GO:0044719	regulation of imaginal disc-derived wing size	3.18E-4	2.66E-2	2.53	9738	28	1923	14
GO:0009100	glycoprotein metabolic process	3.26E-4	2.7E-2	2.19	9738	44	1923	19
GO:0042337	cuticle development involved in chitin-based cuticle molting cycle	3.41E-4	2.79E-2	3.26	9738	14	1923	9
GO:0014706	striated muscle tissue development	3.41E-4	2.76E-2	3.26	9738	14	1923	9
GO:0043436	oxoacid metabolic process	3.43E-4	2.74E-2	1.35	9738	405	1923	108
GO:0055082	cellular chemical homeostasis	3.67E-4	2.9E-2	1.66	9738	125	1923	41
GO:0048869	cellular developmental process	3.72E-4	2.91E-2	1.22	9738	912	1923	220
GO:0030036	actin cytoskeleton organization	3.91E-4	3.04E-2	1.57	9738	161	1923	50
GO:0006082	organic acid metabolic process	4.18E-4	3.21E-2	1.34	9738	407	1923	108
GO:0050896	response to stimulus	4.79E-4	3.64E-2	1.18	9738	1314	1923	305
GO:0007498	mesoderm development	4.9E-4	3.68E-2	1.97	9738	59	1923	23
GO:0048583	regulation of response to stimulus	4.94E-4	3.68E-2	1.23	9738	847	1923	205
GO:0015711	organic anion transport	5.14E-4	3.79E-2	1.66	9738	119	1923	39
GO:0010883	regulation of lipid storage	5.21E-4	3.8E-2	2.17	9738	42	1923	18
GO:0046666	retinal cell programmed cell death	5.26E-4	3.8E-2	3.38	9738	12	1923	8
GO:0098771	inorganic ion homeostasis	5.41E-4	3.87E-2	1.61	9738	135	1923	43
GO:1901615	organic hydroxy compound metabolic process	5.41E-4	3.84E-2	1.61	9738	135	1923	43
GO:0055080	cation homeostasis	6.42E-4	4.52E-2	1.60	9738	136	1923	43
GO:0007156	homophilic cell adhesion via plasma membrane adhesion molecules	6.49E-4	4.52E-2	2.25	9738	36	1923	16
GO:0008045	motor neuron axon guidance	6.75E-4	4.66E-2	1.85	9738	71	1923	26
GO:0042440	pigment metabolic process	6.88E-4	4.7E-2	1.69	9738	105	1923	35
GO:0016063	rhodopsin biosynthetic process	7.04E-4	4.77E-2	3.04	9738	15	1923	9
GO:0007411	axon guidance	7.05E-4	4.73E-2	1.45	9738	231	1923	66
GO:0030003	cellular cation homeostasis	7.05E-4	4.69E-2	1.67	9738	109	1923	36
GO:0035159	regulation of tube length, open tracheal system	7.14E-4	4.71E-2	2.30	9738	33	1923	15
GO:0019752	carboxylic acid metabolic process	7.41E-4	4.85E-2	1.33	9738	391	1923	103
GO:0043473	pigmentation	7.74E-4	5.02E-2	2.36	9738	30	1923	14
GO:0048066	developmental pigmentation	7.74E-4	4.98E-2	2.36	9738	30	1923	14
GO:0000041	transition metal ion transport	7.74E-4	4.93E-2	2.36	9738	30	1923	14
GO:0061343	cell adhesion involved in heart morphogenesis	7.92E-4	0.05	3.54	9738	10	1923	7
GO:0033559	unsaturated fatty acid metabolic process	7.92E-4	4.96E-2	3.54	9738	10	1923	7
GO:0046667	compound eye retinal cell programmed cell death	7.92E-4	4.92E-2	3.54	9738	10	1923	7
GO:0022612	gland morphogenesis	7.95E-4	4.9E-2	1.86	9738	68	1923	25
GO:0007435	salivary gland morphogenesis	7.95E-4	4.86E-2	1.86	9738	68	1923	25
GO:0050877	nervous system process	8.02E-4	4.86E-2	1.35	9738	348	1923	93
GO:0031589	cell-substrate adhesion	8.1E-4	4.87E-2	2.81	9738	18	1923	10
GO:0044255	cellular lipid metabolic process	8.37E-4	0.05	1.36	9738	331	1923	89
GO:0044242	cellular lipid catabolic process	8.48E-4	5.02E-2	1.91	9738	61	1923	23
GO:0006873	cellular ion homeostasis	8.53E-4	5.01E-2	1.66	9738	110	1923	36
GO:0006909	phagocytosis	8.55E-4	4.98E-2	2.53	9738	24	1923	12
GO:0042044	fluid transport	8.55E-4	4.94E-2	2.53	9738	24	1923	12
GO:0071711	basement membrane organization	8.55E-4	4.91E-2	2.65	9738	21	1923	11
GO:0040011	locomotion	8.76E-4	4.99E-2	1.34	9738	362	1923	96
GO:0097164	ammonium ion metabolic process	9.37E-4	5.3E-2	2.19	9738	37	1923	16
GO:0040007	growth	9.87E-4	5.54E-2	1.52	9738	167	1923	50
GO:0048589	developmental growth	9.87E-4	5.5E-2	1.52	9738	167	1923	50
GO:0072503	cellular divalent inorganic cation homeostasis	9.95E-4	5.5E-2	1.92	9738	58	1923	22
FUNCTION
GO Term	Description	P-value	FDR q-value	Enrichment	N	B	n	b
GO:0005215	transporter activity	3.65E-23	1.01E-19	1.84	9738	615	1923	223
GO:0022857	transmembrane transporter activity	1.03E-22	1.42E-19	1.85	9738	582	1923	213
GO:0042302	structural constituent of cuticle	3.36E-15	3.1E-12	3.54	9738	53	1923	37
GO:0005214	structural constituent of chitin-based cuticle	1.67E-14	1.15E-11	3.54	9738	50	1923	35
GO:0008010	structural constituent of chitin-based larval cuticle	3.56E-12	1.97E-9	3.70	9738	37	1923	27
GO:0015075	ion transmembrane transporter activity	1.04E-10	4.78E-8	1.66	9738	411	1923	135
GO:0015318	inorganic molecular entity transmembrane transporter activity	4.83E-10	1.91E-7	1.66	9738	384	1923	126
GO:0022804	active transmembrane transporter activity	6e-09	2.08E-6	1.81	9738	232	1923	83
GO:0005509	calcium ion binding	2.1E-8	6.45E-6	1.91	9738	175	1923	66
GO:0008324	cation transmembrane transporter activity	2.49E-8	6.89E-6	1.69	9738	288	1923	96
GO:0046873	metal ion transmembrane transporter activity	3.04E-8	7.64E-6	1.96	9738	155	1923	60
GO:0008061	chitin binding	3.27E-8	7.55E-6	2.50	9738	69	1923	34
GO:0043492	ATPase activity, coupled to movement of substances	1.07E-7	2.28E-5	2.14	9738	104	1923	44
GO:0042626	ATPase activity, coupled to transmembrane movement of substances	1.07E-7	2.12E-5	2.14	9738	104	1923	44
GO:0022890	inorganic cation transmembrane transporter activity	1.73E-7	3.2E-5	1.66	9738	271	1923	89
GO:0015399	primary active transmembrane transporter activity	2.22E-5	3.83E-3	1.81	9738	123	1923	44
GO:0015405	P-P-bond-hydrolysis-driven transmembrane transporter activity	2.22E-5	3.61E-3	1.81	9738	123	1923	44
GO:0008509	anion transmembrane transporter activity	3.14E-5	4.83E-3	1.71	9738	151	1923	51
GO:0004559	alpha-mannosidase activity	4.04E-5	5.88E-3	3.62	9738	14	1923	10
GO:0016705	oxidoreductase activity, acting on paired donors, with incorporation or reduction of molecular oxygen	4.06E-5	5.62E-3	1.74	9738	137	1923	47
GO:0015291	secondary active transmembrane transporter activity	5.01E-5	6.59E-3	1.83	9738	108	1923	39
GO:0008970	phospholipase A1 activity	5.89E-5	7.41E-3	5.06	9738	6	1923	6
GO:0015077	monovalent inorganic cation transmembrane transporter activity	6.37E-5	7.66E-3	1.60	9738	190	1923	60
GO:0020037	heme binding	6.76E-5	7.79E-3	1.79	9738	113	1923	40
GO:0016758	transferase activity, transferring hexosyl groups	7.72E-5	8.54E-3	1.69	9738	144	1923	48
GO:0008514	organic anion transmembrane transporter activity	8.14E-5	8.66E-3	1.84	9738	99	1923	36
GO:0046906	tetrapyrrole binding	8.46E-5	8.66E-3	1.78	9738	114	1923	40
GO:0015923	mannosidase activity	9.96E-5	9.84E-3	3.38	9738	15	1923	10
GO:0008194	UDP-glycosyltransferase activity	1.43E-4	1.37E-2	1.83	9738	94	1923	34
GO:0008028	monocarboxylic acid transmembrane transporter activity	1.68E-4	1.55E-2	2.89	9738	21	1923	12
GO:0016787	hydrolase activity	2.32E-4	2.07E-2	1.17	9738	1509	1923	349
GO:0008144	drug binding	2.33E-4	2.01E-2	1.26	9738	722	1923	180
GO:0046915	transition metal ion transmembrane transporter activity	3.03E-4	2.54E-2	2.76	9738	22	1923	12
GO:0003824	catalytic activity	3.54E-4	2.88E-2	1.09	9738	3521	1923	760
GO:0005342	organic acid transmembrane transporter activity	4.13E-4	3.26E-2	1.84	9738	80	1923	29
GO:0046943	carboxylic acid transmembrane transporter activity	4.13E-4	3.17E-2	1.84	9738	80	1923	29
GO:0005326	neurotransmitter transporter activity	4.76E-4	3.55E-2	2.37	9738	32	1923	15
GO:0004553	hydrolase activity, hydrolyzing O-glycosyl compounds	5.24E-4	3.81E-2	1.81	9738	81	1923	29
GO:0005506	iron ion binding	6.19E-4	4.39E-2	1.65	9738	120	1923	39
GO:0022803	passive transmembrane transporter activity	6.44E-4	4.45E-2	1.57	9738	148	1923	46
GO:0015267	channel activity	6.44E-4	4.34E-2	1.57	9738	148	1923	46
GO:1901505	carbohydrate derivative transmembrane transporter activity	8.1E-4	5.34E-2	2.81	9738	18	1923	10
GO:0016831	carboxy-lyase activity	8.55E-4	5.5E-2	2.65	9738	21	1923	11
GO:0015293	symporter activity	9.95E-4	6.25E-2	1.92	9738	58	1923	22
COMPONENT
GO term	Description	P-value	FDR q-value	Enrichment (N, B, n, b)	N	B	n	b
GO:0016021	integral component of membrane	5.87E-24	7.74E-21	1.63	9738	1043	1923	335
GO:0031224	intrinsic component of membrane	1.43E-23	9.4E-21	1.61	9738	1064	1923	339
GO:0044425	membrane part	2.59E-21	1.14E-18	1.44	9738	1676	1923	476
GO:0016020	membrane	3.22E-19	1.06E-16	1.48	9738	1330	1923	388
GO:0044421	extracellular region part	5.15E-16	1.36E-13	1.69	9738	590	1923	197
GO:0031012	extracellular matrix	6.23E-13	1.37E-10	2.77	9738	86	1923	47
GO:0005886	plasma membrane	7.89E-12	1.49E-9	1.56	9738	624	1923	192
GO:0005615	extracellular space	4.63E-10	7.63E-8	1.59	9738	479	1923	150
GO:0044459	plasma membrane part	7.11E-10	1.04E-7	1.48	9738	671	1923	196
GO:0044449	contractile fiber part	2.94E-9	3.88E-7	2.60	9738	70	1923	36
GO:0005794	Golgi apparatus	1.74E-7	2.08E-5	1.74	9738	221	1923	76
GO:0016323	basolateral plasma membrane	1.9E-7	2.09E-5	3.04	9738	35	1923	21
GO:0005576	extracellular region	6.28E-7	6.37E-5	1.58	9738	318	1923	99
GO:0005783	endoplasmic reticulum	6.36E-6	5.99E-4	1.58	9738	260	1923	81
GO:0005887	integral component of plasma membrane	7.33E-6	6.44E-4	1.48	9738	355	1923	104
GO:0031226	intrinsic component of plasma membrane	7.84E-6	6.46E-4	1.47	9738	368	1923	107
GO:0005911	cell-cell junction	1.02E-5	7.9E-4	2.12	9738	74	1923	31
GO:0062023	collagen-containing extracellular matrix	1.35E-5	9.89E-4	2.89	9738	28	1923	16
GO:0098590	plasma membrane region	1.45E-5	1.01E-3	1.58	9738	237	1923	74
GO:0044431	Golgi apparatus part	2.28E-5	1.5E-3	1.64	9738	192	1923	62
GO:0070160	tight junction	2.66E-5	1.67E-3	2.69	9738	32	1923	17
GO:0097708	intracellular vesicle	2.88E-5	1.72E-3	1.51	9738	278	1923	83
GO:0031410	cytoplasmic vesicle	2.88E-5	1.65E-3	1.51	9738	278	1923	83
GO:0005918	septate junction	4.31E-5	2.37E-3	2.70	9738	30	1923	16
GO:0031982	vesicle	4.85E-5	2.56E-3	1.46	9738	315	1923	91
GO:0030054	cell junction	5.67E-5	2.87E-3	1.74	9738	131	1923	45
GO:0030018	Z disc	6.44E-5	3.15E-3	2.36	9738	43	1923	20
GO:0098791	Golgi subcompartment	1.13E-4	5.3E-3	1.85	9738	93	1923	34
GO:0098588	bounding membrane of organelle	1.23E-4	5.58E-3	1.57	9738	194	1923	60
GO:0030424	axon	1.31E-4	5.74E-3	1.80	9738	101	1923	36
GO:0005604	basement membrane	1.39E-4	5.9E-3	3.09	9738	18	1923	11
GO:0042383	sarcolemma	2.99E-4	1.23E-2	5.06	9738	5	1923	5
GO:0016324	apical plasma membrane	3.16E-4	1.26E-2	1.99	9738	61	1923	24
GO:0031984	organelle subcompartment	5.44E-4	2.11E-2	1.72	9738	100	1923	34
GO:0005795	Golgi stack	7.74E-4	2.92E-2	2.36	9738	30	1923	14
GO:0012505	endomembrane system	9.75E-4	3.57E-2	1.47	9738	200	1923	58

## Sheet: GO_up-regulated
PROCESS
GO term	Description	P-value	FDR q-value	Enrichment (N, B, n, b)	N	B	n	b
GO:0002181	cytoplasmic translation	1.4E-40	1.05E-36	4.43	9738	95	1781	77
GO:0043604	amide biosynthetic process	1.39E-14	5.22E-11	2.19	9738	222	1781	89
GO:0043043	peptide biosynthetic process	7.01E-14	1.76E-10	2.24	9738	195	1781	80
GO:0006412	translation	8.35E-14	1.57E-10	2.25	9738	192	1781	79
GO:0043603	cellular amide metabolic process	8.35E-12	1.26E-8	1.80	9738	358	1781	118
GO:0006518	peptide metabolic process	1.66E-10	2.09E-7	1.86	9738	280	1781	95
GO:1901566	organonitrogen compound biosynthetic process	4.85E-10	5.22E-7	1.60	9738	498	1781	146
GO:0006626	protein targeting to mitochondrion	1.69E-8	1.59E-5	3.79	9738	26	1781	18
GO:0070585	protein localization to mitochondrion	2.4E-8	2.01E-5	2.89	9738	51	1781	27
GO:0072655	establishment of protein localization to mitochondrion	2.4E-8	1.81E-5	2.89	9738	51	1781	27
GO:0044271	cellular nitrogen compound biosynthetic process	3.7E-8	2.53E-5	1.47	9738	623	1781	167
GO:0034645	cellular macromolecule biosynthetic process	1.17E-6	7.3E-4	1.50	9738	430	1781	118
GO:0036158	outer dynein arm assembly	6.78E-6	3.92E-3	5.47	9738	7	1781	7
GO:0006012	galactose metabolic process	9.32E-6	5.01E-3	4.86	9738	9	1781	8
GO:0006839	mitochondrial transport	1.46E-5	7.33E-3	2.08	9738	84	1781	32
GO:0042026	protein refolding	1.53E-5	7.18E-3	3.04	9738	27	1781	15
GO:0005975	carbohydrate metabolic process	1.92E-5	8.48E-3	1.61	9738	235	1781	69
GO:0009166	nucleotide catabolic process	2.24E-5	9.38E-3	2.60	9738	40	1781	19
GO:0016052	carbohydrate catabolic process	2.92E-5	1.16E-2	2.33	9738	54	1781	23
GO:0017144	drug metabolic process	4.28E-5	1.61E-2	1.53	9738	271	1781	76
GO:0019321	pentose metabolic process	4.56E-5	1.63E-2	4.78	9738	8	1781	7
GO:0019388	galactose catabolic process	4.56E-5	1.56E-2	4.78	9738	8	1781	7
GO:0005996	monosaccharide metabolic process	4.91E-5	1.61E-2	2.31	9738	52	1781	22
GO:1901292	nucleoside phosphate catabolic process	5.26E-5	1.65E-2	2.47	9738	42	1781	19
GO:0016053	organic acid biosynthetic process	7.6E-5	2.29E-2	1.74	9738	138	1781	44
GO:0046394	carboxylic acid biosynthetic process	7.6E-5	2.2E-2	1.74	9738	138	1781	44
GO:0009059	macromolecule biosynthetic process	7.61E-5	2.12E-2	1.37	9738	500	1781	125
GO:0003341	cilium movement	8.16E-5	2.19E-2	2.96	9738	24	1781	13
GO:0044743	protein transmembrane import into intracellular organelle	8.99E-5	2.33E-2	2.46	9738	40	1781	18
GO:0034404	nucleobase-containing small molecule biosynthetic process	9.24E-5	2.32E-2	2.15	9738	61	1781	24
GO:0006108	malate metabolic process	1.2E-4	2.92E-2	3.98	9738	11	1781	8
GO:0046365	monosaccharide catabolic process	1.2E-4	2.82E-2	3.98	9738	11	1781	8
GO:0044281	small molecule metabolic process	1.22E-4	2.77E-2	1.28	9738	745	1781	175
GO:0006413	translational initiation	1.39E-4	3.06E-2	2.28	9738	48	1781	20
GO:0006757	ATP generation from ADP	1.42E-4	3.04E-2	2.84	9738	25	1781	13
GO:0006096	glycolytic process	1.42E-4	2.96E-2	2.84	9738	25	1781	13
GO:0042866	pyruvate biosynthetic process	1.42E-4	2.88E-2	2.84	9738	25	1781	13
GO:0008152	metabolic process	1.52E-4	3.01E-2	1.09	9738	4070	1781	813
GO:0044249	cellular biosynthetic process	1.69E-4	3.26E-2	1.24	9738	971	1781	220
GO:0070286	axonemal dynein complex assembly	1.85E-4	3.48E-2	3.51	9738	14	1781	9
GO:0045041	protein import into mitochondrial intermembrane space	2.04E-4	3.74E-2	5.47	9738	5	1781	5
GO:0006165	nucleoside diphosphate phosphorylation	2.19E-4	3.92E-2	2.64	9738	29	1781	14
GO:0033499	galactose catabolic process via UDP-galactose	2.2E-4	3.84E-2	4.69	9738	7	1781	6
GO:0006090	pyruvate metabolic process	2.76E-4	4.72E-2	2.29	9738	43	1781	18
GO:0006457	protein folding	2.81E-4	4.69E-2	1.77	9738	108	1781	35
GO:0046939	nucleotide phosphorylation	3.42E-4	5.58E-2	2.55	9738	30	1781	14
GO:0046031	ADP metabolic process	3.8E-4	6.08E-2	2.63	9738	27	1781	13
GO:0009185	ribonucleoside diphosphate metabolic process	3.8E-4	5.95E-2	2.63	9738	27	1781	13
GO:0009179	purine ribonucleoside diphosphate metabolic process	3.8E-4	5.83E-2	2.63	9738	27	1781	13
GO:0009135	purine nucleoside diphosphate metabolic process	3.8E-4	5.71E-2	2.63	9738	27	1781	13
GO:1990542	mitochondrial transmembrane transport	4.67E-4	6.89E-2	2.00	9738	63	1781	23
GO:0019320	hexose catabolic process	4.84E-4	0.07	3.83	9738	10	1781	7
GO:0046434	organophosphate catabolic process	4.91E-4	6.96E-2	1.96	9738	67	1781	24
GO:0044283	small molecule biosynthetic process	5.55E-4	7.73E-2	1.48	9738	233	1781	63
GO:0009058	biosynthetic process	6.01E-4	8.22E-2	1.21	9738	1047	1781	231
GO:0043648	dicarboxylic acid metabolic process	6.55E-4	8.79E-2	2.34	9738	35	1781	15
GO:0030317	flagellated sperm motility	6.6E-4	8.71E-2	3.36	9738	13	1781	8
GO:0097722	sperm motility	6.6E-4	8.56E-2	3.36	9738	13	1781	8
GO:0072521	purine-containing compound metabolic process	6.95E-4	8.86E-2	1.54	9738	177	1781	50
GO:1901576	organic substance biosynthetic process	7.2E-4	9.02E-2	1.21	9738	1020	1781	225
GO:0009631	cold acclimation	7.41E-4	9.14E-2	4.10	9738	8	1781	6
GO:0009132	nucleoside diphosphate metabolic process	7.69E-4	9.33E-2	2.39	9738	32	1781	14
GO:0048232	male gamete generation	8.63E-4	1.03E-1	1.68	9738	114	1781	35
GO:0072525	pyridine-containing compound biosynthetic process	9.35E-4	1.1E-1	2.28	9738	36	1781	15
FUNCTION
GO term	Description	P-value	FDR q-value	Enrichment (N, B, n, b)	N	B	n	b
GO:0003735	structural constituent of ribosome	9.95E-16	2.75E-12	2.48	9738	163	1781	74
GO:0005184	neuropeptide hormone activity	2e-06	2.77E-3	3.42	9738	24	1781	15
GO:0019200	carbohydrate kinase activity	3.36E-6	3.1E-3	3.86	9738	17	1781	12
GO:0005198	structural molecule activity	3.93E-6	2.72E-3	1.55	9738	324	1781	92
GO:0005179	hormone activity	5.34E-6	2.96E-3	2.89	9738	34	1781	18
GO:0071855	neuropeptide receptor binding	2.9E-5	1.34E-2	4.10	9738	12	1781	9
GO:0015450	P-P-bond-hydrolysis-driven protein transmembrane transporter activity	1.32E-4	5.22E-2	3.17	9738	19	1781	11
GO:0016857	racemase and epimerase activity, acting on carbohydrates and derivatives	1.72E-4	5.96E-2	4.25	9738	9	1781	7
GO:0008565	protein transporter activity	2.36E-4	7.26E-2	2.73	9738	26	1781	13
GO:1904680	peptide transmembrane transporter activity	3.8E-4	1.05E-1	2.63	9738	27	1781	13
GO:0048018	receptor ligand activity	3.98E-4	0.1	1.95	9738	70	1781	25
GO:0022884	macromolecule transmembrane transporter activity	4.11E-4	9.48E-2	2.73	9738	24	1781	12
GO:0008320	protein transmembrane transporter activity	4.11E-4	8.75E-2	2.73	9738	24	1781	12
GO:0030545	receptor regulator activity	4.12E-4	8.14E-2	1.92	9738	74	1781	26
GO:0032450	maltose alpha-glucosidase activity	4.84E-4	8.92E-2	3.83	9738	10	1781	7
GO:0003743	translation initiation factor activity	8.09E-4	1.4E-1	2.08	9738	50	1781	19
COMPONENT
GO term	Description	P-value	FDR q-value	Enrichment (N, B, n, b)	N	B	n	b
GO:0022626	cytosolic ribosome	2.76E-33	3.64E-30	5.35	9738	47	1781	46
GO:0044445	cytosolic part	1.28E-28	8.45E-26	3.30	9738	139	1781	84
GO:0005840	ribosome	1.38E-28	6.06E-26	4.36	9738	69	1781	55
GO:0022625	cytosolic large ribosomal subunit	2.25E-27	7.43E-25	4.82	9738	51	1781	45
GO:0022627	cytosolic small ribosomal subunit	7.83E-18	2.07E-15	4.49	9738	39	1781	32
GO:0044391	ribosomal subunit	1.49E-16	3.27E-14	2.52	9738	165	1781	76
GO:0015934	large ribosomal subunit	6.16E-10	1.16E-7	2.46	9738	100	1781	45
GO:0015935	small ribosomal subunit	1.17E-7	1.93E-5	2.50	9738	70	1781	32
GO:0005852	eukaryotic translation initiation factor 3 complex	1.19E-6	1.74E-4	4.10	9738	16	1781	12
GO:1990904	ribonucleoprotein complex	1.78E-5	2.35E-3	1.37	9738	574	1781	144
GO:0043233	organelle lumen	5.84E-5	0.007	1.94	9738	93	1781	33
GO:0070013	intracellular organelle lumen	5.84E-5	6.41E-3	1.94	9738	93	1781	33
GO:0031974	membrane-enclosed lumen	5.84E-5	5.92E-3	1.94	9738	93	1781	33
GO:0098799	outer mitochondrial membrane protein complex	6.6E-4	6.22E-2	3.36	9738	13	1781	8
GO:0000780	condensed nuclear chromosome, centromeric region	7.41E-4	6.51E-2	4.10	9738	8	1781	6
GO:0031970	organelle envelope lumen	7.42E-4	6.11E-2	3.08	9738	16	1781	9
